# Supplementary material for: Digital transcriptome profiling of normal and glioblastoma-derived neural stem cells identifies genes associated with patient survival
Source: Genome Med. 2012 Oct 9;4(10):76. doi: 10.1186/gm377 (PMC3556652; doi:10.1186/gm377)
Supplement: Additional file 2 — Classification of sequenced tags. Table listing the number of sequenced tags in each sample and the proportion of tags assigned to different categories by the Tag-seq data processing pipeline. Format: XLS. [file gm377-S2.XLS]

## Sheet: Tag classification
Additional file 2 - Classification of sequenced tags
See Methods and Additional file 1 (Supplemental Methods) for a description of tag processing and classification. The rows highlighted in yellow indicate the subset of tags used for the majority of analyses in the study. On average, 45% of the sequenced tags mapped perfectly to the reference nuclear genome sequence. Other Tag-seq studies have reported similar figures (Morrissy et al. Genome Res 19…
	G144ED		G144		G166		G179		CB541		CB660
Sequenced tags	6383175		7133520		13415402		11610415		12103066		10043561
Filtered tags	751698	0.117762	912971	0.127983	378009	0.0281772	347537	0.0299332	327597	0.0270673	382819	0.0381159
Adapter	594513	0.0931375	765484	0.107308	90407	0.00673905	45318	0.00390322	39992	0.00330429	248799	0.024772
Mitochondrial	156534	0.0245229	147245	0.0206413	285881	0.0213099	302148	0.0260239	287493	0.0237537	133935	0.0133354
Ribosomal RNA	651	0.000101987	242	3.39243e-05	1721	0.000128285	71	6.1152e-06	112	9.25385e-06	85	8.46313e-06
Tags assigned to a single locus	2812750	0.440651	2640558	0.370162	6271471	0.467483	5603364	0.482615	5984114	0.49443	3708853	0.369277
Reference tags, unique	1420009	0.222461	1344879	0.18853	2970554	0.221429	2805423	0.24163	2894539	0.239157	1712143	0.170472
Reference tags, best	628707	0.0984944	577418	0.0809443	1783685	0.132958	1267594	0.109177	1485211	0.122714	982190	0.097793
cDNA tags, unique	146442	0.0229419	142369	0.0199577	295764	0.0220466	284990	0.0245461	261411	0.0215987	171970	0.0171224
cDNA tags, best	34999	0.00548301	34472	0.0048324	103632	0.00772485	105787	0.00911139	81547	0.00673771	49374	0.00491599
Other SAGE Genie tags, unique	345759	0.0541672	322034	0.0451438	652449	0.0486343	684718	0.0589745	749653	0.0619391	455045	0.0453071
Other SAGE Genie tags, best	72658	0.0113827	60725	0.00851263	158601	0.0118223	107955	0.00929812	148854	0.0122989	84542	0.00841753
Tags not mapping to known transcriptome, but uniquely to genome	164176	0.0257201	158661	0.0222416	306786	0.0228682	346897	0.0298781	362899	0.0299841	253589	0.0252489
Ambiguously mapping tags	205626	0.0322137	185115	0.02595	608978	0.0453939	418267	0.0360252	437887	0.0361798	388085	0.0386402
Reference tags	165895	0.0259894	148512	0.0208189	516134	0.0384732	337710	0.0290868	366115	0.0302498	288253	0.0287003
cDNA tags	5996	0.000939344	4464	0.000625778	10566	0.000787602	6455	0.000555966	6708	0.00055424	40908	0.00407306
Other SAGE Genie tags	8581	0.00134432	6717	0.000941611	25914	0.00193166	14668	0.00126335	13553	0.0011198	12508	0.00124538
Tags not mapping to known transcriptome, but to mutliple genomic locations	25154	0.00394067	25422	0.00356374	56364	0.00420144	59434	0.00511902	51511	0.00425603	46416	0.00462147
Unclassified tags	2613101	0.409373	3394874	0.475904	6156944	0.458946	5241247	0.451426	5353468	0.442323	5563803	0.553967
