# Supplementary material for: Digital transcriptome profiling of normal and glioblastoma-derived neural stem cells identifies genes associated with patient survival
Source: Genome Med. 2012 Oct 9;4(10):76. doi: 10.1186/gm377 (PMC3556652; doi:10.1186/gm377)
Supplement: Additional file 3 — qRT-PCR data. Table with raw and normalized Ct values from TaqMan qRT-PCR assays. Format: XLS. [file gm377-S3.XLS]

## Sheet: qRT-PCR data
Additional file 3 - qRT-PCR data
Raw Ct values are listed in table A and normalized values in table B.
Ct values were normalized to the mean of three endogenous control genes (18S rRNA, TUBB and NDUFB10). Values were capped at 37 prior to normalizaton. Each sample was then normalized by subtracting the mean Ct, for the sample, of the three control assays and adding the global mean Ct of the control assays. The subtraction corresponds to a standard deltaCt normalization to adjust for differences in…
A. Raw Ct values
Well	Applied Biosystems assay ID	Gene category	CB130 (A)	CB130 (B)	CB130 (C)	CB152 (A)	CB152 (B)	CB152 (C)	CB152 (D)	CB171 (A)	CB171 (B)	CB171 (C)	CB192	CB541	CB660 (A)	CB660 (B)	G2 (A)	G2 (B)	G7 (A)	G7 (B)	G7 (C)	G7 (D)	G9 (A)	G9 (B)	G14 (A)	G14 (B)	G19 (A)	G19 (B)	G21 (A)	G21 (B)	G23 (A)	G23 (B)	G24 (A)	G24 (B)	G25 (A)	G25 (B)	G26 (A)	G26 (B)	G30 (A)	G30 (B)	G31 (A)	G31 (B)	G32 (A)	G32 (B)	G144 (A)	G144 (B)	G166 (A)	G166 (B)	G179 (A)
1	MYL9-Hs00382913_m1	Core downregulated	27.8648	27.4696	28.0429	22.9116	25.4159	26.2042	25.1299	28.8989	31.8511	29.5596	26.7989	24.397	27.0758	25.7916	37.0137	35.9343	31.4367	36.1733	31.2465	28.7365	26.6549	27.4022	34.1033	34.777	33.9916	36.0979	33.7707	33.0787	29.1071	31.9371	27.7204	27.449	30.6761	29.8637	28.8338	29.8908	34.0726	33.6032	35.0786	34.8122	31.1102	32.1936	34.2114	33.9473	28.2937	28.6078	31.8779
2	CHCHD10-Hs01369775_g1	Core upregulated	26.7138	25.2963	25.9376	25.8086	25.5449	25.2692	24.3347	26.7085	28.0892	26.1598	28.8126	29.2269	29.1459	28.6343	25.6681	25.6461	25.7573	25.9499	26.3822	23.9814	25.7679	27.1319	26.1934	26.5616	26.2419	27.1698	26.9357	27.2528	25.763	25.9463	26.0781	25.9798	26.5471	25.6371	25.2121	26.3036	26.5943	26.722	26.4628	26.4828	27.0121	26.5784	27.6439	26.6543	25.2622	24.7975	24.6419
3	RGS5-Hs00186212_m1	Core downregulated	30.9264	29.9692	30.2478	29.0397	31.9186	31.0153	29.0486	32.4541	31.1093	30.8933	32.5907	26.955	26.3324	26.7333	31.352	31.9709	31.0505	31.1485	29.1816	26.8799	30.8606	32.6211	31.5724	31.763	30.9898	31.6224	32.0851	32.8817	29.9824	29.9001	31.3012	31.4877	30.3031	29.9937	30.2163	32.323	29.9781	30.0662	30.0327	30.4706	30.1448	30.5613	36.1717	33.006	30.3959	31.4053	31.101
4	ST6GALNAC5-Hs00229612_m1	Core downregulated	28.529	28.3316	28.4877	33.3661	33.9515	33.027	31.6775	29.3651	32.161	29.5265	25.5789	26.1946	23.2601	23.9917	36.132	35.861	35.9993	40	35.6819	33.965	28.9447	29.7255	30.2241	29.5378	29.6535	31.1008	25.5274	26.1121	32.8956	30.2589	33.1059	40	35.9199	34.3263	29.9478	31.3775	33.5247	33.6836	27.1449	26.9606	28.7809	28.5776	36.0395	35.9146	30.9096	33.5408	34.4682
5	CEBPB-Hs00270923_s1	Core upregulated	32.7765	30.3109	30.513	30.2051	32.0315	31.8084	31.0758	32.3867	31.9614	31.397	30.6605	31.4971	32.4369	30.3945	32.5688	35.2327	28.6488	30.0467	30.4864	28.8766	29.9279	31.0375	29.8054	29.6665	30.5972	30.4167	30.0247	30.7307	28.2417	27.7951	29.9432	30.2484	29.8188	29.4525	29.697	30.5423	29.9319	29.6714	29.0724	29.1859	29.6975	29.8862	32.1534	31.5411	28.3975	28.7164	28.0562
6	C5orf13-Hs00854282_g1	Core downregulated	28.0908	27.2571	28.0106	25.3502	27.5614	27.0254	25.3443	27.9968	26.7753	26.6926	29.0218	24.3204	25.0291	25.2943	40	27.7772	29.9044	29.1963	23.534	26.1982	27.6671	40	26.9164	31.1326	29.0532	28.0615	27.1835	27.7573	28.1932	25.1783	21.6337	24.3938	26.2613	26.7071	40	29.4401	26.4335	24.997	40	26.2935	40	27.3248	26.8904	40	26.1302	27.9638	28.6993
7	PDGFRA-Hs00998026_m1	Marker	40	36.9628	34.6818	33.1089	40	28.5794	28.1556	40	40	40	32.3918	35.2422	29.7168	31.2564	25.1726	26.8524	22.7902	22.4362	22.2167	21.7926	24.3162	24.8645	25.003	25.7924	24.7199	25.009	22.5204	22.3094	25.25	27.2843	24.9416	24.407	26.4601	26.0388	23.7615	26.9335	23.5648	23.5765	27.4963	27.751	27.3332	28.903	26.7058	26.2188	25.1801	28.6223	26.5233
8	CCND2-Hs00922419_g1	Core downregulated	31.9656	30.4219	30.9134	31.5073	33.9149	29.0025	28.2954	31.8904	32.7046	30.927	25.1012	23.6577	23.9167	23.8837	23.4672	23.8297	22.2623	22.191	24.6554	22.5031	30.7066	30.6523	33.2265	36.913	34.9555	30.468	21.5605	22.0321	27.9173	27.4077	29.9713	32.3763	27.4099	26.7689	24.4776	25.9726	22.0957	22.0323	20.7396	20.9462	20.6257	21.1597	25.0835	25.3498	32.3913	32.0428	32.4261
9	NKX2-1-Hs00163037_m1	Core downregulated	40	40	40	40	40	40	40	40	40	40	40	28.3407	28.8164	28.9674	40	40	32.3384	34.7724	32.9536	31.7105	40	40	30.3819	30.9	31.0719	31.4779	35.3279	35.3245	40	34.841	35.7829	40	40	40	40	40	40	40	31.2031	31.6981	32.2424	31.0227	34.6933	36.8843	40	40	40
10	CTSC-Hs00175188_m1	Core upregulated	23.1358	24.2017	24.5204	24.4348	24.2016	25.3028	24.1386	23.0688	25.9355	24.0261	23.912	24.6334	25.3187	22.8656	21.5358	22.5498	24.9155	24.5769	27.2369	24.4378	23.2812	24.3402	22.5352	22.8109	21.9009	23.1897	24.209	25.4795	21.6373	20.7479	26.0466	25.4865	22.4679	22.1591	20.5274	22.144	23.982	23.575	24.3559	24.4608	24.3241	24.5094	23.9044	22.7693	21.1677	22.782	24.2624
11	18S-Hs99999901_s1	Normalization control	13.3295	11.5569	11.4231	12.0793	14.0193	11.5279	11.1055	12.9532	12.3949	11.2897	12.4657	12.2904	11.969	11.2147	14.9377	18.915	12.074	12.9944	11.1464	10.9442	12.9347	14.8496	11.8542	12.1852	12.8779	13.0903	11.9556	12.3517	11.854	12.2074	11.7171	12.9886	12.3094	11.8578	11.7148	12.1751	12.0814	11.8531	11.4077	11.8867	11.6091	11.9601	14.4884	13.8	11.9587	13.8229	11.8087
12	DNER-Hs00294564_m1	Core downregulated	31.938	31.8988	32.6763	32.5936	31.768	28.7818	27.2837	31.7117	31.4885	32.078	30.389	21.8331	22.287	21.8571	26.4209	25.8608	27.4138	25.4279	24.2757	24.3112	26.8215	24.8146	31.6729	31.1158	31.4005	28.3716	27.2887	26.4028	32.7165	32.3761	27.691	27.2045	26.6308	26.6801	25.2639	27.9128	24.179	23.9579	23.9433	24.4717	24.9988	26.0761	31.2697	28.5934	26.9742	30.3282	27.9068
13	LMO4-Hs01086790_m1	Core upregulated	26.6066	26.3298	26.774	26.6034	27.7281	27.2373	25.1719	26.3971	27.929	27.183	25.635	25.6216	25.3249	25.8611	23.4526	23.8991	21.8175	22.6073	24.7118	22.9675	24.7108	26.4531	24.2769	24.6568	24.5244	25.263	21.8606	22.3045	23.4069	23.6085	24.4248	24.1309	24.3646	23.809	23.2782	25.3824	22.8009	22.5269	22.3591	22.5744	22.9257	22.9367	25.7464	24.7219	23.6805	24.0574	24.3508
14	PLCH1-Hs00392783_m1	Core downregulated	26.1193	25.8511	26.1129	26.2651	27.0092	27.9431	26.0996	25.7434	28.0578	27.5753	26.7607	26.4829	27.6772	27.8549	33.5551	34.7727	29.1022	30.0931	29.8624	28.157	28.2456	29.8985	26.3418	26.4556	25.9544	26.3203	27.1352	27.6922	26.9693	28.7295	28.0576	28.5093	31.6088	30.4951	29.3785	29.9469	29.5643	29.27	27.2533	27.3753	27.5448	27.0196	32.5045	31.4948	28.7719	29.5612	31.2234
15	SPARCL1-Hs00949886_m1	Core downregulated	33.2513	30.8026	30.9076	26.8839	29.7743	24.7618	22.0415	35.1781	29.8856	30.3706	28.4165	24.843	22.6216	24.7558	25.4832	25.6254	23.9656	27.826	29.79	29.0143	22.6876	26.155	28.0704	27.7021	26.9422	25.6422	26.4241	27.3982	26.2438	28.9206	25.0678	23.9996	27.48	27.3284	24.7854	29.2607	24.2585	23.9906	26.5312	26.4465	26.9597	28.9411	31.2117	31.3494	27.9492	30.4742	26.3077
16	SYNM-Hs00322391_m1	Core downregulated	28.9301	27.8218	27.9552	26.6773	27.5571	27.8995	25.5264	28.1738	28.8896	28.6895	27.0399	27.1255	26.9475	26.3615	29.5442	30.2236	28.5341	29.732	29.4058	27.855	25.5394	28.5558	32.7902	34.1042	33.9856	33.4466	27.9313	28.2482	27.6792	27.6057	27.2393	28.3012	36.0026	40	29.384	29.3378	40	36.0777	31.9349	33.3066	31.7338	31.9645	40	40	36.7544	40	29.5777
17	FBLN2-Hs00157482_m1	Core downregulated	40	35.7366	40	35.8726	40	40	34.9097	40	35.1761	35.5452	33.7763	28.5891	27.3433	28.3268	34.4204	35.9537	34.9567	32.915	36.924	34.6267	33.5379	40	35.9583	35.7945	40	35.4884	30.9864	31.8767	30.1298	30.7117	36.6902	35.9257	32.8316	33.8928	34.319	36.1614	34.1017	34.6177	34.2956	34.5372	33.9056	35.4457	34.2771	35.4214	36.4733	34.7274	28.7021
18	SALL2-Hs00413788_m1	Core downregulated	40	32.973	33.4005	30.8857	36.9613	30.7486	26.9769	36.9778	30.3119	33.1824	32.7461	25.9836	24.3902	26.9922	31.416	33.7631	27.7032	28.7392	29.5898	29.8774	34.8692	40	30.7534	29.8755	29.86	28.1445	26.6318	26.2972	34.3151	36.9414	35.0582	33.1506	32.0069	31.0094	29.5006	33.054	26.2705	26.1777	26.5749	26.5474	26.8176	27.1924	30.2148	28.6458	40	40	33.8517
19	TUSC3-Hs00185147_m1	Core downregulated	24.0416	22.3858	22.9076	23.2023	23.8473	23.3387	21.5639	23.9671	25.1519	23.3379	24.3411	22.9085	23.2578	23.0254	40	40	35.2566	33.8952	37.002	33.5014	23.6637	23.7037	23.1364	23.4611	23.1542	23.4677	40	40	24.4156	24.9555	34.0971	32.8636	36.9504	35.0044	40	40	24.9019	24.8764	40	40	30.0215	30.1894	40	40	32.0483	28.8096	26.494
20	GPR158-Hs00393109_m1	Core downregulated	34.414	34.084	34.8288	36.8913	36.5431	32.0633	32.4382	35.5577	36.1133	33.3885	26.8872	25.0644	26.977	25.694	27.2105	28.9735	27.7402	26.8149	28.6521	25.9173	34.9154	35.5671	31.7397	31.9212	30.6223	29.9632	27.8599	28.1862	40	40	32.313	32.725	31.1376	31.5848	28.1725	30.4405	30.471	31.2196	28.6985	29.2898	29.1321	29.1828	28.2189	28.9185	31.4083	33.251	31.0187
21	PEG3-Hs00377844_m1	Core downregulated	30.6816	30.9302	31.1001	29.895	30.9354	30.9672	29.2155	29.9126	31.2269	31.012	29.7677	27.6101	25.0466	27.0008	28.1849	29.5841	26.0956	24.844	26.3243	25.6468	33.6328	36.5651	28.0994	28.6618	28.9423	28.9309	23.5966	24.8873	32.9424	33.892	27.7923	28.5121	27.3481	27.2551	27.6149	30.0894	25.2318	25.5957	40	40	29.065	31.9518	29.5484	28.7387	29.8224	31.4386	40
22	FUT8-Hs00189535_m1	Core upregulated	26.2852	26.267	26.707	26.143	26.9734	28.0188	26.1907	26.489	28.7177	27.1718	26.3206	27.4255	28.2317	26.2425	26.1168	26.5697	27.4774	27.5131	27.2619	26.5715	25.9519	27.3339	27.6014	27.957	27.3724	28.2119	25.0862	25.1021	26.9761	27.2215	27.1375	27.3391	25.9558	25.9533	27.3421	28.4597	26.1972	26.3249	26.5432	26.1546	26.0552	26.5374	28.3091	27.446	24.9609	25.9701	27.2817
23	HLA-DRA-Hs00219575_m1	Core upregulated	27.4686	26.0558	26.2951	28.1509	30.0691	25.9778	22.1076	28.596	27.015	27.4481	22.272	26.6918	30.6977	25.4983	21.4367	23.111	24.2861	24.2334	24.6822	22.9063	21.4192	25.9725	26.7678	27.6057	26.9873	26.1362	33.4127	35.0406	35.3315	40	27.9452	27.7456	22.4079	22.9208	23.7327	24.5283	23.9672	23.8512	33.703	32.045	28.039	30.5051	24.4488	22.7776	28.2997	26.6024	22.2129
24	ASCL1-Hs00269932_m1	Marker	33.9659	31.9611	31.8332	32.6727	35.9602	28.1023	26.1244	34.5428	32.0952	35.0813	32.6606	28.9284	26.9812	33.5657	24.4384	24.9188	25.4626	24.2615	24.4168	25.0692	40	40	33.4197	40	36.8592	30.7346	23.1315	23.3864	28.6934	30.4415	29.389	33.9287	35.3639	40	36.3919	40	23.4242	23.3819	21.9191	22.4972	22.1657	22.636	28.1333	26.5214	35.1141	40	31.6345
25	PI15-Hs00210658_m1	Core downregulated	31.6448	30.2926	30.1484	22.9894	28.5676	27.1485	24.3584	31.8191	28.6006	30.9647	29.5778	24.549	24.3985	23.9432	26.2909	28.6026	31.8252	27.5649	29.8248	29.2689	26.9567	33.7035	31.1119	30.1163	28.8855	30.8175	32.3111	28.9346	30.5856	32.2108	28.8501	26.6086	27.4689	27.5588	27.7941	26.8586	31.0944	30.6454	35.9699	36.9641	27.6925	34.6431	32.5881	34.0561	27.3823	29.9606	28.2345
26	EPDR1-Hs00378148_m1	Core upregulated	28.6462	27.9093	28.6459	26.492	27.5076	29.3956	26.7387	29.0133	30.4741	29.1137	30.7555	28.5423	29.8428	29.1436	26.9785	27.7979	28.194	29.0421	29.4703	27.5047	26.9303	28.8809	27.9208	28.4442	27.6422	29.1562	30.215	30.837	28.4562	29.2106	27.6492	28.2221	26.9445	25.8381	26.9434	27.9881	27.9413	27.7962	29.2481	29.0659	29.109	28.8509	30.8361	29.8271	27.1128	26.785	29.5222
27	DTX4-Hs00392288_m1	Core downregulated	32.8783	30.6439	31.164	28.1944	31.6056	28.9569	26.9693	33.1555	29.0555	30.3125	32.8866	25.9804	24.8608	25.858	34.2477	36.9517	30.3496	30.805	32.016	32.5797	29.8003	33.0729	27.5352	27.6141	27.8106	27.7285	28.5337	28.0386	32.7795	33.8115	30.3986	30.5457	29.9721	29.3598	34.4667	34.1728	29.8486	29.4548	26.4239	26.4449	26.4909	27.6086	30.3773	30.6661	30.9645	31.7091	28.5155
28	CXXC4-Hs00228693_m1	Core downregulated	30.9108	30.7856	30.667	34.054	40	30.7934	29.357	31.6176	31.3589	33.2087	28.2275	25.4544	25.5855	27.0873	28.6403	27.4418	27.0172	26.7079	26.2683	26.8492	40	40	28.4583	29.9234	29.6886	28.2252	24.2937	24.7403	29.1083	30.8815	28.1991	29.9227	36.9245	40	34.9129	40	26.9442	26.7474	25.3526	26.1113	25.392	26.9474	30.7006	29.2933	30.4163	32.8245	36.914
29	IRX2-Hs01383002_m1	Core downregulated	30.0518	30.5099	30.6158	29.1271	29.1694	31.4039	29.9415	29.2298	31.9203	31.1393	30.6222	26.0981	26.4211	25.4787	29.805	29.8308	40	40	40	40	30.2644	30.2531	40	40	40	40	40	40	28.3521	28.6508	36.4312	40	40	40	40	40	40	40	40	40	37.0743	34.8841	40	40	40	40	30.5452
30	MAP6-Hs01023152_s1	Core downregulated	27.595	24.6295	25.2632	25.8063	27.6303	24.7276	21.8359	27.0323	25.7516	24.729	28.0192	26.4354	25.6922	27.1859	26.7909	26.6485	27.0222	26.9118	27.4949	26.5091	28.5998	30.5613	28.3736	28.7189	27.8907	28.294	26.0244	26.6632	28.3365	29.5639	30.9444	29.6847	30.443	30.7841	32.4357	32.6005	28.4333	28.1958	29.149	29.3676	28.6284	29.781	33.7115	31.811	30.7149	33.7239	27.4538
31	SIX3-Hs00193667_m1	Core downregulated	40	40	40	40	40	40	34.6285	40	40	40	40	25.0254	23.8135	24.1364	40	35.1764	32.0351	33.8145	30.5347	31.642	32.6197	33.6547	34.2304	34.3209	33.0447	34.0397	40	40	29.9383	30.5074	34.5149	34.8366	35.9623	35.8915	40	40	35.0839	36.4454	34.7056	36.1072	40	34.8543	31.6431	30.8438	33.7082	33.118	40
32	NKX2-2-Hs00159616_m1	Marker	40	40	40	37.037	40	33.2804	33.6001	40	40	40	40	28.113	30.6885	28.735	25.9139	26.2413	26.7451	26.3312	28.9705	29.2803	26.7841	27.2273	27.9919	27.8492	28.7381	28.4344	26.5157	27.8063	27.5438	27.8547	26.3611	26.7766	25.5154	24.8195	25.8131	27.3693	24.9197	24.6439	24.9854	25.3433	24.7667	24.4647	27.1077	25.9455	28.4184	28.7591	31.0439
33	S100A6-Hs00170953_m1	Core upregulated	19.6862	19.9972	20.6495	20.7675	19.1615	20.6821	20.6188	19.0466	23.2788	20.6009	21.8694	20.6256	25.5893	22.1357	19.7025	19.8124	21.3125	22.8653	22.3817	19.0757	19.7863	18.5583	18.8237	18.8393	18.5304	20.1407	29.2466	27.303	18.3329	17.7992	19.9486	20.0074	20.3071	19.1669	21.4135	21.2116	21.0538	20.8545	22.978	22.9463	22.7158	21.8033	23.962	23.7742	17.4711	17.8757	19.3189
34	MMP17-Hs01108847_m1	Core upregulated	27.9231	28.2424	28.4978	28.249	27.7153	30.2922	28.9057	27.5317	30.9601	30.118	28.5716	31.8437	30.1869	29.0374	26.6026	30.0017	29.9698	30.0311	29.8287	30.109	27.7154	27.2508	27.9954	28.126	28.3786	29.5876	30.3352	30.1395	28.6346	27.655	28.8624	28.8478	25.106	24.9266	30.0974	31.3446	26.1712	25.9338	29.3715	28.7661	29.1862	29.1695	29.2035	26.4073	26.5556	26.4326	28.6158
35	FAM38B-Hs00926225_m1	Core downregulated	40	40	40	40	40	40	40	40	40	40	40	23.81	26.8382	25.221	40	40	40	40	40	40	24.72	25.2946	28.4466	28.6828	29.017	29.3829	40	40	36.9214	36.402	40	40	40	40	40	40	40	40	40	40	40	40	40	40	40	40	32.6562
36	OLIG2-Hs00300164_s1	Marker	29.8248	32.6398	33.0827	29.9314	30.1841	28.9153	28.2319	32.059	35.9546	35.4615	29.1807	25.6353	27.9831	26.8931	24.3419	26.4792	21.7548	22.227	22.2642	22.7452	30.5091	32.8034	30.4891	35.9699	34.8724	29.1484	22.1138	22.8298	26.8109	27.5233	25.3599	26.1362	23.1038	22.9258	23.0564	24.8824	21.7853	21.1777	22.576	22.7898	22.5882	22.7083	24.7917	23.557	31.0459	33.1902	30.4557
37	PMEPA1-Hs00375306_m1	Core upregulated	25.6697	23.6005	23.9407	24.6529	25.1408	25.8445	25.7597	25.6035	28.0834	25.9691	27.5575	25.9709	28.969	26.3024	26.4772	27.8295	27.2507	27.8864	28.2691	26.5612	26.1769	25.116	23.1069	24.1921	24.0984	25.1476	27.8705	27.6124	25.4845	26.4026	22.3771	22.9717	25.4251	24.2894	26.7254	27.3259	25.2481	24.6411	27.0893	26.8989	27.3738	26.9265	27.3309	27.7322	22.6083	24.9729	26.0468
38	HOXD10-Hs00157974_m1	Core upregulated	40	36.9569	40	40	40	33.1171	32.2296	40	40	40	40	40	40	40	30.0654	29.9238	27.0016	27.9491	28.8697	26.667	28.2926	28.9173	27.8286	28.298	28.4719	28.4822	40	40	27.6871	28.596	29.3604	29.4599	29.4962	28.9261	29.4566	31.2496	28.9019	28.5859	28.8079	28.8995	28.8029	29.0445	30.6502	28.7723	26.5246	26.9556	27.8696
39	NDN-Hs00267349_s1	Core downregulated	24.753	24.5466	25.1113	24.0185	24.3727	25.3578	23.1494	24.5264	26.881	25.1939	25.3966	23.2829	23.7257	23.7918	25.9424	25.608	24.6164	25.5969	26.6039	25.414	23.7024	24.8711	23.8159	23.891	23.7808	24.1792	29.4364	30.1149	40	40	25.8816	25.7759	25.9127	25.7451	27.1391	27.1062	36.9345	40	25.4395	25.1184	25.4922	24.9935	28.6115	26.9722	35.7469	40	40
40	FOXG1-Hs01850784_s1	Core upregulated	40	40	40	33.5834	34.9203	25.9156	25.1327	40	32.7428	35.8772	35.2642	27.3408	27.4351	27.9468	25.9322	26.0788	23.4702	24.1134	22.1018	20.7319	24.3039	25.1565	23.7162	24.0321	24.3934	24.2028	22.885	22.9719	24.5638	25.3418	24.2836	25.3094	25.4516	24.7545	26.2842	26.268	23.4777	23.4875	21.3683	21.5986	21.4329	21.8084	26.3324	24.7397	23.7947	25.544	21.7716
41	MN1-Hs00159202_m1	Core downregulated	31.9535	31.3247	31.3522	29.2831	30.5691	31.8342	27.5781	33.1778	33.4003	34.1218	31.0096	25.7826	25.7533	26.1387	29.5913	31.0318	29.6719	28.3746	29.5611	27.7766	34.35	33.1065	32.5566	32.8892	32.1725	34.9159	27.9644	27.9146	31.7981	33.4371	26.3842	27.318	30.4913	28.9038	33.6848	35.4725	28.0459	27.0958	26.46	27.2254	26.8456	26.3682	31.6311	30.0904	34.6955	34.9779	31.5069
42	NDUFB10-Hs00605903_m1	Normalization control	24.7783	25.032	25.8599	25.4826	25.2065	26.4594	24.7669	25.0553	27.5986	25.8501	25.3369	25.0643	25.8178	25.1838	25.522	24.9608	25.0466	25.7068	27.1733	25.5348	25.4976	25.2394	24.169	25.0296	24.9529	25.622	24.4978	25.2486	25.2939	25.319	25.0881	25.6679	25.99	25.3509	24.7029	25.8995	25.2958	24.9019	25.2327	25.5213	25.3987	25.2181	28.535	26.5613	24.4874	24.9923	26.4407
43	HMGA2-Hs00171569_m1	Core downregulated	31.4764	27.8329	28.3783	33.5139	30.5482	29.6999	29.4865	29.8775	29.8614	28.8959	28.9206	26.8535	27.0054	25.9892	31.9749	32.0415	30.8827	30.4582	29.6349	28.1966	34.4227	31.2689	29.538	30.6532	29.9105	32.0179	32.972	33.2045	27.4506	27.2044	35.3592	35.9056	32.4333	31.8104	32.0733	33.6063	32.4208	31.4678	33.0843	32.8055	32.5798	32.3339	35.8424	33.8154	31.2603	32.0862	29.3943
44	MMRN1-Hs00201182_m1	Core downregulated	40	40	40	40	40	40	40	40	40	40	40	25.9546	27.1897	27.7057	40	40	36.5623	36.4315	40	35.9814	40	36.9243	32.3695	33.8694	33.6926	31.5509	40	40	32.9964	34.602	40	40	40	40	31.9593	31.5365	40	40	40	40	40	40	40	40	33.7464	34.9853	33.5897
45	RAB6B-Hs00981572_m1	Core downregulated	34.388	32.0108	32.1871	32.7914	35.3276	32.3506	29.4593	34.1177	32.7511	32.4919	30.4089	27.8207	28.463	28.1273	29.459	30.6315	27.1606	27.8897	28.0657	27.7253	29.6512	30.1559	29.3246	28.9358	28.8794	30.6897	29.8499	29.2999	33.2381	32.9981	27.9191	27.9791	29.5396	29.004	30.7249	32.4071	27.9855	27.4426	26.6295	26.7517	26.6737	27.0586	31.6758	30.2167	29.6432	30.5446	30.9541
46	NTRK2-Hs00178811_m1	Core upregulated	28.9423	30.5063	31.0077	23.2463	24.9455	26.1787	22.9084	29.2304	30.1456	30.9689	28.9761	28.4677	26.7165	27.7736	22.4249	23.3208	29.0648	24.991	27.5965	26.7618	22.7158	24.965	24.3263	23.641	23.9931	24.5638	29.5245	29.6914	31.6376	32.6186	33.1642	33.1179	23.3653	23.4457	23.2967	26.2992	24.3432	24.0134	34.6403	36.9536	27.4769	31.7816	26.3671	25.0509	22.5233	24.7685	28.0531
47	KALRN-Hs00610179_m1	Core downregulated	29.5236	29.068	30.0095	27.9576	29.7029	30.9747	28.8015	29.5209	30.0125	30.1169	28.2651	26.0017	25.7472	25.6823	28.6429	31.0309	28.3087	28.0039	28.1088	27.455	27.1208	29.6522	29.9122	30.2156	30.5298	30.5965	27.4551	27.3939	30.3016	31.758	28.508	28.2913	30.6872	30.1019	30.5571	31.1318	27.2332	27.5031	27.3709	27.4625	26.6602	27.4406	32.1849	30.7926	27.9257	30.9361	31.2368
48	CD74-Hs00269961_m1	Core upregulated	27.2755	27.2722	27.377	27.8653	28.8871	28.1975	23.9632	27.3587	27.355	28.8894	22.1245	26.947	30.1475	25.4631	21.7682	24.139	25.2308	23.8878	26.4842	24.7555	21.917	27.067	26.9429	27.8838	27.538	26.3864	32.0985	35.0527	32.7073	34.2001	27.9201	28.2129	22.1942	22.9564	24.1806	25.5569	24.7336	24.3771	36.5201	33.4958	28.2665	30.3094	24.9486	24.7127	28.6976	26.5737	22.3058
49	LUM-Hs00158940_m1	Core downregulated	29.3692	28.92	29.162	30.3057	31.8833	36.8988	31.9737	31.5855	33.449	32.7857	29.8719	25.5358	24.5776	24.5962	40	40	32.4687	29.0492	32.9887	30.9697	23.0106	27.3122	29.5586	29.6539	30.116	31.8839	40	40	23.3609	26.0261	32.8376	27.4749	40	40	31.3861	31.1948	40	40	32.3461	31.2103	34.8993	40	40	40	28.8356	27.5268	30.4061
50	NELL2-Hs00196254_m1	Core downregulated	24.4515	24.3332	24.6814	28.0003	29.2914	29.1408	24.9228	24.3229	25.5702	25.3423	25.3344	24.5625	23.7758	24.9837	30.5312	30.9095	30.1977	30.6652	31.7058	30.7225	28.702	30.0445	34.2006	33.9891	33.0537	33.2189	33.1869	29.0064	31.5604	32.0974	29.7895	29.6143	36.8813	37.0147	32.4974	34.4161	30.7996	31.4031	26.9813	27.4136	28.2041	29.052	30.0701	28.0216	29.1313	31.8489	32.2061
51	MAP6-Hs01929835_s1	Core downregulated	27.0127	25.2885	26.0715	25.5881	26.6388	25.0064	22.4267	26.5245	25.9733	25.0802	27.4164	26.109	25.5648	27.8771	25.8048	25.9262	26.7677	26.3824	28.5147	27.6545	27.3279	29.2653	26.3431	26.5142	25.7061	26.4973	24.9893	25.3641	28.8583	30.1063	29.7114	28.7132	29.5453	30.3138	31.3749	31.9316	26.9231	26.9531	29.7168	29.7774	28.307	30.0177	34.7601	30.987	30.8747	33.8888	27.3598
52	PDE1C-Hs01095694_m1	Core upregulated	29.904	32.3572	32.9398	26.9814	27.8698	29.0088	28.0264	29.2445	31.4171	30.7532	30.3765	26.2036	27.8766	25.8588	26.387	28.0205	24.3102	24.6108	25.4574	23.3492	23.781	27.1498	24.1881	24.4342	24.4487	25.4032	27.3229	28.5303	24.8881	24.0806	23.6051	23.6347	24.4179	23.6105	25.4571	25.858	26.5279	25.844	27.9714	27.8827	27.9546	27.7566	27.5234	26.4065	22.8961	23.4572	26.2901
53	SULF2-Hs00378697_m1	Core upregulated	28.4999	29.7014	30.1368	25.8622	26.8127	29.1464	25.3579	27.9087	30.9448	31.2912	26.8316	26.4482	27.7848	26.6613	22.979	23.9003	23.2703	23.1184	25.3392	24.4077	23.9802	23.7316	23.9375	23.7762	23.612	24.7858	26.0671	25.7274	23.9738	26.3109	22.6148	22.4246	24.5966	23.7571	23.6367	25.6997	23.1915	22.5207	24.9268	24.3729	24.9444	25.0997	27.4965	24.6744	25.1692	25.3872	26.779
54	TUBB-Hs00962420_g1	Normalization control	19.9742	21.3021	21.5394	21.2047	20.6345	23.1059	22.6776	19.7524	24.0327	22.239	21.264	20.3568	20.9665	20.1975	21.5233	22.9541	20.7728	21.0907	23.0581	20.6022	21.6916	21.4877	20.5441	20.8024	20.3923	21.7765	20.0323	20.5407	21.1939	21.2859	20.9513	21.6563	21.7923	20.8124	20.8777	22.0927	20.7197	20.5244	19.7403	19.9789	19.867	19.8075	23.753	22.3573	19.6978	19.9933	23.2345
55	LMO2-Hs00277106_m1	Core downregulated	36.8472	37.1061	33.6693	35.3488	34.0671	29.9762	29.0611	35.9567	34.9211	33.1455	30.4266	26.1241	25.7141	26.323	26.7637	27.1759	25.4237	26.6203	27.1275	26.8228	28.0615	30.7556	31.721	31.8714	30.3238	30.5384	26.2997	25.8961	31.0689	35.4998	30.85	30.2662	34.3187	33.9746	27.2981	30.5289	25.9125	26.7695	25.9676	25.8608	25.7848	25.398	32.5715	32.559	33.3074	35.45	29.8177
56	MAN1C1-Hs00220595_m1	Core upregulated	27.7595	26.9425	27.0433	25.8697	28.9743	27.7888	25.738	27.2436	27.1968	27.0091	27.1354	31.1072	28.98	28.9165	26.8498	28.9768	25.9967	26.7721	27.5336	26.4372	25.1732	27.3781	27.5788	27.4459	27.5761	27.3407	24.872	24.8829	31.8339	34.0933	29.2525	29.1889	27.1823	26.3488	24.1861	26.2301	25.2605	25.2367	24.8635	24.2619	25.2732	24.8193	28.8711	27.4416	27.0878	27.3066	26.9381
57	TAGLN-Hs00162558_m1	Core downregulated	21.1619	18.8491	18.4578	20.4871	21.9467	20.1756	21.8997	21.9681	20.7486	19.9536	21.8299	21.1518	23.609	21.7559	27.3571	29.6926	40	36.9365	37.2432	29.3283	21.6477	22.1268	28.6342	28.8856	28.0618	30.1127	40	32.962	24.6561	27.1905	20.974	21.4881	26.5007	25.0292	29.1191	29.2899	25.7091	24.4091	32.7287	30.4338	28.5232	28.6849	29.9483	31.427	30.3656	29.6783	27.663
58	RTN1-Hs00382515_m1	Core downregulated	26.3751	22.976	23.2185	29.6634	28.7816	28.9362	25.9469	27.2113	27.6285	26.8519	23.7594	23.7829	25.4798	25.34	26.0909	26.094	23.4009	24.3792	26.3124	24.1807	26.0976	27.3018	24.7428	25.1973	24.7566	25.2853	32.7396	32.5194	27.5096	28.6304	29.3288	29.1152	32.5525	31.9208	24.924	26.5303	25.4906	25.1779	27.9503	27.1456	29.0357	29.5552	29.538	29.3304	28.1183	30.7221	31.6052
59	MAF-Hs00193519_m1	Core downregulated	26.5428	25.9081	26.6938	26.3572	25.791	27.4013	26.0402	26.4475	29.7146	27.6235	27.113	25.2341	26.4307	25.9987	27.4313	26.9711	27.7875	29.354	27.9194	25.2126	30.0629	30.502	27.9126	28.2252	27.9065	27.9565	27.8212	28.5927	27.1847	30.1191	27.983	28.6731	31.401	31.4968	26.6725	28.7807	27.4648	27.3217	26.871	27.4106	27.6581	26.7683	33.9494	33.2539	27.0719	28.532	35.489
60	NPTX2-Hs00383983_m1	Core downregulated	35.2098	30.568	30.5236	30.4896	26.8204	32.7559	29.7947	40	36.9357	35.3379	33.5591	22.9465	25.5144	23.6245	40	40	26.2117	29.4427	31.4309	28.484	31.0535	26.8136	29.5874	29.2353	29.809	28.2612	28.1048	31.8156	28.6734	29.16	34.0763	37.0101	40	34.6523	27.2087	26.8481	31.9061	31.2053	30.3024	28.7168	33.3874	29.5156	34.2175	33.2872	27.3505	29.1847	32.5844
61	EDA2R-Hs00939736_m1	Core downregulated	27.8653	27.957	27.9568	27.561	27.1923	28.9232	26.7763	27.5344	29.58	28.1723	28.522	26.6219	28.3952	26.9565	27.7911	29.1708	30.3125	34.2613	33.5415	30.8651	28.1925	28.902	26.2326	26.7296	27.1908	27.8278	27.9376	28.2313	28.9245	26.749	27.9742	28.1313	35.5442	34.7875	32.0459	32.4838	28.4558	28.1829	34.4641	34.3792	29.7882	31.4933	36.961	33.9729	31.02	30.0922	35.3221
62	SOX10-Hs00366918_m1	Marker	40	40	40	40	40	35.2155	32.8408	40	40	40	40	40	35.1071	40	27.9333	27.9902	40	36.9717	35.9533	35.9786	40	40	40	40	40	40	40	40	40	40	36.5049	40	24.7031	24.8532	40	40	35.0657	34.9549	40	40	40	40	27.0672	25.6912	40	40	40
63	SEMA6A-Hs00221174_m1	Core downregulated	25.011	25.9258	25.9375	24.2863	25.1998	26.2386	24.3189	24.599	26.84	26.4335	22.6992	22.8631	22.9818	23.3482	25.6386	26.4015	24.9353	25.2427	26.6716	26.3466	26.6537	30.1847	26.2047	27.288	26.6273	26.3117	22.425	23.3036	25.6147	26.1083	23.5795	24.8453	27.6978	27.2129	24.5528	26.7506	23.9125	23.8058	22.4302	22.8534	22.8228	22.9983	27.1895	26.228	25.3187	27.1025	27.9535
64	DDIT3-Hs00358796_g1	Core upregulated	27.9572	29.0082	29.1888	28.4036	27.6202	27.9354	27.2524	28.4934	30.3196	28.5584	28.6634	27.6281	27.9428	27.4563	27.3845	27.1694	25.9229	25.9412	28.8114	26.2381	26.5849	27.1112	26.421	26.9353	26.7238	27.2479	27.097	27.7444	24.9178	22.2942	27.091	27.2099	27.067	25.8816	27.6365	29.0235	26.9726	26.578	21.0367	21.1406	21.0237	21.0593	25.0276	24.3654	24.2412	23.6888	27.1567
65	CA12-Hs01080909_m1	Core downregulated	30.1396	32.2409	32.5967	30.8913	28.3444	29.4929	30.9607	30.9249	32.6341	31.5187	21.4841	22.1025	23.4361	22.5057	25.3989	26.0933	23.3685	23.0751	24.8909	22.3231	24.0924	26.3619	30.4108	30.8279	30.0629	28.5713	22.395	23.2978	25.4807	26.4587	31.3296	30.4133	27.9012	26.8924	23.4958	26.2729	26.6976	27.7626	23.9024	23.7831	24.011	23.216	28.3369	26.2984	25.9293	26.8129	26.325
66	C9orf125-Hs00260558_m1	Core downregulated	32.867	32.2469	32.8136	36.6517	40	34.5765	34.8427	33.7301	35.3593	36.3388	29.3968	28.4778	28.1488	29.0098	27.9837	30.1908	28.966	28.5092	30.1518	29.409	28.3094	28.2249	30.4423	30.9716	30.6735	31.5863	40	40	34.5464	36.9506	28.6587	28.9284	32.1219	31.9229	29.7851	31.6335	26.9598	27.3169	40	40	36.55	36.5906	31.964	30.4014	31.2409	33.9312	35.8493
67	SDC2-Hs00299807_m1	Core downregulated	24.7374	24.4578	24.7125	24.129	24.5482	25.0092	23.2904	25.2679	26.4264	25.1665	25.4568	25.0579	25.7839	25.4584	27.3927	26.9829	26.5985	28.4032	28.2791	26.6606	26.4256	27.9033	26.0842	26.5345	25.9777	26.9774	35.0699	35.981	25.8824	26.2424	25.1744	25.6031	25.9404	24.8912	25.7658	26.6656	29.0404	28.5428	28.0278	27.6456	28.8272	28.8539	29.2236	28.9924	26.901	28.4794	26.1461
68	SLIT2-Hs00191193_m1	Core downregulated	29.3459	33.0916	32.8714	28.875	28.7284	31.3945	29.3455	29.7943	32.9906	32.8762	31.7883	24.0195	24.1918	24.3527	40	36.4475	27.8327	27.5887	31.9029	30.7484	26.429	28.2554	25.095	25.5351	25.1032	24.2353	33.2616	31.9354	25.9154	26.1325	32.2899	30.9449	33.7738	32.3212	31.7198	32.1598	33.2927	34.1531	28.9031	28.9891	26.837	27.2207	32.9308	33.25	32.1387	33.3387	31.4361
69	MT2A-Hs02379661_g1	Core upregulated	25.1862	23.5895	24.2455	22.9211	22.4027	20.8798	20.3522	25.4824	25.2715	23.9211	23.8878	23.2768	24.4107	24.1726	22.5491	22.2477	20.3242	21.4155	22.3878	19.972	19.0708	18.9598	22.4973	22.2666	22.5521	23.0056	21.6994	21.4857	20.8949	21.8649	22.8336	23.0822	23.9799	22.5029	19.9815	21.8684	21.8419	22.022	21.3659	21.4305	21.3555	21.6698	24.3211	22.8822	18.8279	18.5254	19.9881
70	IL17RD-Hs00296982_m1	Core downregulated	26.7755	25.7062	25.7047	25.8052	26.8964	27.0912	26.2158	25.8485	28.2805	26.9126	26.3126	23.8547	24.3977	23.7489	27.4215	28.7159	27.6629	27.0184	27.5526	26.9066	24.2952	24.806	25.8899	26.0324	26.2662	26.981	25.5267	26.6016	23.6828	24.4077	26.3147	26.9603	27.9578	26.9982	26.6079	28.5472	26.1212	25.9404	26.1648	26.4135	26.1815	26.6473	28.9843	27.7983	27.9889	28.0625	27.9978
71	PDZRN3-Hs00392900_m1	Core downregulated	28.9751	28.8528	28.9756	27.1687	28.822	29.5814	26.6121	28.3615	27.6812	28.8185	28.4129	26.4325	26.6792	26.7533	29.7711	32.4455	27.0634	29.0871	29.3451	29.5522	27.9405	30.9259	29.3014	29.6349	28.9836	28.2986	26.4177	26.6673	33.8801	40	35.752	40	26.6607	25.9799	27.7057	28.6458	28.6328	28.9063	26.3255	26.3009	26.088	25.9545	33.0711	32.8746	30.8051	31.6334	28.9932
72	LGALS3-Hs00173587_m1	Core upregulated	25.6976	24.4908	25.3862	24.8117	24.0315	24.478	23.0278	25.5817	26.6455	25.1481	26.5456	25.8137	25.5909	24.9858	25.0026	23.9554	26.4017	27.7003	26.2377	25.0642	22.7012	23.4793	25.5154	25.3256	24.8292	24.7725	24.3	24.6408	23.1658	23.2969	26.6281	25.573	24.7089	24.6371	22.5223	24.0868	24.3803	24.3151	25.3945	24.7988	24.3674	24.563	27.7557	25.9458	24.127	23.1079	24.5381
73	FAM69A-Hs00961685_m1	Core upregulated	25.3109	25.0269	25.1785	23.7767	24.6345	26.5723	23.5381	24.7748	26.4637	26.3065	26.374	27.638	29.669	27.9594	25.6063	25.9689	25.7418	26.5063	27.3007	25.8614	24.9042	25.9025	25.2998	25.3252	24.983	24.8195	23.7084	25.2098	24.8721	27.7178	25.257	23.9591	25.6574	25.5232	24.3119	25.8971	26.4052	26.2719	25.1549	25.4016	24.9777	25.041	28.086	26.456	26.1282	25.9576	27.4035
74	TERT-Hs00972656_m1	Marker	40	40	40	40	40	40	40	40	40	40	40	36.6987	36.4913	35.4872	33.5695	34.3883	32.3653	32.2163	32.7132	31.9511	33.4136	33.3813	31.0236	33.98	31.4592	32.9521	28.1406	26.8338	30.4381	30.2034	31.4053	31.6952	31.352	30.4416	30.5251	31.999	29.8352	29.2639	29.7723	29.6261	29.5196	29.1503	31.9078	29.4265	29.151	29.8145	34.7108
75	PLS3-Hs00418605_g1	Core upregulated	24.6054	27.6163	27.8719	24.9681	24.1186	26.7424	26.4171	24.3844	29.6926	28.9136	22.8784	26.0661	25.5707	24.1424	23.3936	24.3669	25.2932	26.6241	26.9278	24.1764	22.5112	23.0746	21.8147	22.0205	21.6176	22.7021	24.3887	25.4277	22.7755	22.9437	21.6244	22.75	24.2036	23.3307	22.4808	23.9161	24.9417	24.4474	24.3743	24.7794	24.8004	24.295	26.4988	24.561	21.0452	22.3513	26.2898
76	PTEN-Hs02621230_s1	Core downregulated	29.9974	27.4297	27.5688	29.368	30.5351	28.0626	26.3845	28.8225	28.2782	27.5322	29.5191	27.5883	27.5877	27.256	40	40	29.9194	30.9489	27.8741	27.2569	40	40	27.8484	28.0332	28.884	29.6616	32.9375	30.251	27.8567	28.6188	28.6491	28.8476	29.9374	29.8675	30.3379	31.3924	28.1374	28.0384	30.3724	30.8939	30.3516	30.7094	40	40	29.108	31.0589	37.0422
77	SALL2-Hs00826674_m1	Core downregulated	34.3554	31.7467	31.8929	32.1587	33.9635	33.0884	29.6898	34.8264	32.5996	33.0203	34.8185	32.4903	32.3929	32.5909	31.5052	32.2007	30.7525	31.3902	33.2213	28.6687	33.1247	34.8816	34.1443	33.8681	33.8486	32.6261	31.7405	33.0502	33.5681	36.9879	33.4165	32.4501	33.0719	32.6866	32.8433	34.5514	32.4563	31.726	31.0392	31.4563	31.0633	31.112	35.3006	34.5605	32.4284	31.7379	31.4134
78	KCTD12-Hs00540818_s1	Core downregulated	30.6052	30.2391	30.3025	33.2648	33.9114	32.7195	33.1833	29.6584	29.7378	29.7846	26.4744	25.3379	27.2821	26.1703	27.7526	29.9522	30.7727	32.3544	35.5024	32.1112	27.2382	29.7346	33.5761	32.3531	31.898	32.0192	29.4899	31.9847	30.1555	31.7617	25.8341	26.2526	27.9223	28.1395	28.2417	29.2921	27.6673	27.5678	29.9365	31.1236	29.389	30.8153	30.8304	31.0139	29.4334	29.9884	26.6704
79	TES-Hs00210319_m1	Core downregulated	25.6776	25.5966	26.068	27.7112	27.2917	28.8896	28.3684	25.7103	29.1439	26.8704	32.5772	25.0755	26.0521	25.6374	40	36.5817	40	40	40	36.9999	33.3512	40	35.8816	40	40	40	40	40	34.2334	36.5167	34.0752	36.7963	34.0986	34.2037	40	40	40	40	40	40	40	40	40	40	36.1826	36.0977	35.7554
80	SOX2-Hs01053049_s1	Marker	25.2008	21.2952	21.6854	24.132	26.1909	22.8667	20.35	24.3416	22.4617	22.0438	24.3906	23.0927	23.419	23.4852	24.6739	24.9124	22.9801	23.3894	22.594	21.74	25.3258	27.8954	23.7332	23.7588	23.7235	23.8902	21.9655	22.6594	24.5425	24.5167	24.1627	24.7368	23.5384	23.4817	22.8024	24.8533	22.6721	22.5407	22.225	22.3873	22.042	22.5446	25.9113	25.1168	24.4682	26.8745	22.6825
81	LPAR6-Hs00271758_s1	Core downregulated	30.9434	28.9521	29.4373	34.3317	34.274	32.1858	30.6664	31.1552	30.8236	30.0951	29.8432	27.8683	28.5072	28.502	31.9453	31.8673	28.1373	29.7602	29.4478	27.7642	27.7121	29.5577	29.2257	29.8424	29.6176	29.8923	28.8537	29.3182	29.7314	31.2448	28.6883	29.0904	33.2757	32.8533	30.4578	32.256	28.235	28.0158	29.0163	28.7196	29.03	28.7174	34.1246	32.8707	28.8283	30.1756	32.049
82	ODZ2-Hs00393060_m1	Core downregulated	28.3314	27.3357	27.5157	26.6906	27.9794	28.0635	26.7777	28.76	29.9241	29.4208	25.6856	26.8896	24.9733	24.7473	30.7588	31.5806	24.7106	26.3594	27.8341	26.0929	27.8254	30.1411	25.4075	25.823	25.5664	26.413	26.6856	28.5788	24.7638	25.9412	28.0966	26.9177	31.9136	31.0462	24.8477	26.8616	30.6407	30.3472	27.0979	26.2679	27.9045	27.1485	29.5996	29.4001	29.9866	32.1604	27.9634
83	NNMT-Hs00196287_m1	Core upregulated	30.9508	27.5157	27.9284	28.8249	32.176	30.1393	29.5687	32.0251	30.8708	28.5119	29.929	27.6702	29.4402	27.8939	30.938	32.5871	23.6956	26.1358	24.4732	22.2367	22.2623	23.7055	28.858	26.9937	27.9348	28.34	29.9771	30.5946	23.8272	27.0631	32.6903	30.2828	28.2313	26.8826	23.6826	24.563	27.2764	27.1409	28.9572	28.1351	29.8667	28.2837	27.5149	27.9778	22.9781	23.9419	24.3113
84	CACNG8-Hs01100182_m1	Core downregulated	40	32.972	32.69	32.6292	40	33.7322	34.4764	33.578	34.7544	35.3291	28.6717	27.2875	26.1226	27.3058	29.7258	30.3649	26.7959	28.7134	30.0803	28.7855	29.5594	32.429	32.0438	32.3521	31.674	30.9487	27.253	28.5774	30.1591	29.7876	30.4822	37.041	33.6148	32.9251	33.7191	34.3667	26.9694	26.9339	30.8892	32.568	29.5917	29.9334	30.2781	28.9114	30.4219	31.7798	32.7836
85	PRSS12-Hs00186221_m1	Core upregulated	29.852	34.6076	34.8455	32.11	30.8453	34.2284	33.4066	29.6819	33.3781	33.7578	40	29.9353	29.5701	28.0437	27.4469	29.3652	28.4736	30.1887	34.221	33.1106	25.6053	26.8425	23.8057	24.2758	24.2282	25.697	30.3058	33.4823	24.8584	24.5242	31.0119	31.8418	27.7522	26.6175	25.3022	26.9166	40	36.9938	27.4283	27.7537	26.9033	26.7776	27.3185	25.8321	23.2716	24.3195	31.5166
86	FOXJ1-Hs00230964_m1	Core downregulated	35.7126	32.8797	32.6684	26.6907	33.6731	30.468	26.3153	34.7843	30.1666	33.4431	35.5297	30.5127	29.4094	32.1686	30.0198	31.2911	31.2049	32.5078	31.2821	30.9576	37.0263	40	33.0054	33.0683	32.5188	30.4991	30.8723	30.9028	33.4845	36.4283	30.5896	30.887	30.2172	30.8434	29.6383	31.2543	27.888	27.6426	30.4806	30.6796	29.8664	30.4388	32.8839	32.0657	35.1702	40	31.8543
87	NTN1-Hs00180355_m1	Core downregulated	30.1907	29.2556	29.3103	26.3523	30.4319	27.713	25.9331	29.5457	28.6181	28.996	26.9474	25.1788	25.7567	25.5101	29.6286	30.8539	28.8937	28.9353	28.6625	29.5	33.437	32.8779	27.4934	29.1182	29.2065	28.975	26.6468	26.2134	34.1892	35.5909	25.4005	24.9646	27.9637	28.0153	28.0527	30.5363	27.0601	26.7771	25.4636	25.916	25.7358	25.5553	28.0328	27.9349	30.5319	35.0191	29.3942
88	LMO3-Hs00375237_m1	Core downregulated	29.2748	28.4954	28.9838	34.5367	40	35.424	30.6843	29.5809	29.019	30.369	33.8885	28.6838	25.5488	28.376	40	40	31.1988	35.2422	28.0037	27.8713	35.5809	36.8835	40	40	40	40	32.0663	34.8125	31.6714	33.6212	40	40	36.9815	40	28.0666	28.943	32.0779	30.5584	27.0472	27.9428	27.4329	28.5516	40	40	40	40	35.8852
89	CHI3L1-Hs00609691_m1	Marker	34.0774	31.6744	32.3562	34.1077	35.5101	31.4468	33.3368	40	35.9918	34.0691	31.9536	31.8163	30.7744	29.8276	28.6865	32.1797	22.3653	27.2634	29.3796	26.4402	22.9684	25.3755	30.0169	31.0719	31.2456	25.8939	29.8538	27.7639	33.105	36.9434	24.2992	24.0351	29.3358	30.6999	23.7842	27.4156	21.7801	22.7633	27.6166	27.5864	28.2811	29.1814	40	36.9558	22.9575	28.2321	22.2681
90	CD9-Hs01124025_g1	Core upregulated	27.4543	30.3936	30.9338	24.9045	24.3295	26.0969	24.1459	27.6985	29.8498	29.8863	27.0873	27.2785	27.9561	26.7302	21.0684	22.2013	22.4143	22.3885	22.8211	21.222	24.0747	23.7997	22.9255	23.3919	23.1183	24.0248	22.3849	23.5268	24.4102	24.2914	25.5531	24.9888	22.3938	22.4865	22.9152	24.5553	22.4833	22.3402	22.5505	22.9471	22.5871	23.0389	25.1509	23.8646	22.344	23.0396	24.2118
91	ADD2-Hs00242289_m1	Core upregulated	25.8586	27.4038	27.7507	27.0668	27.2963	29.2079	27.7547	24.9131	29.3712	28.8334	28.0519	36.964	30.2672	31.7843	27.2272	28.8821	24.579	24.9961	27.6733	26.7355	28.1551	27.9457	26.3359	26.5998	26.4766	27.7412	24.012	25.1858	26.5331	25.2189	26.7283	27.7628	28.6023	27.921	30.2578	32.0653	25.8221	25.8312	24.8936	24.9227	24.8159	24.8227	28.9286	27.6645	25.6223	25.3511	29.0051
92	MYL9-Hs00697086_m1	Core downregulated	25.4277	24.2299	24.8236	20.9468	22.5898	24.1549	23.6349	26.506	30.064	28.7791	24.0559	22.5438	25.4673	23.6854	31.6629	35.8088	28.4044	33.176	28.6165	25.9478	22.3305	24.2175	32.4165	33.013	32.6441	32.9543	31.4237	31.2817	27.3308	29.6917	22.8001	23.2757	28.6295	27.7366	26.2122	27.9767	28.3718	27.273	33.8018	32.1914	30.3554	30.7724	32.9958	32.7987	25.6516	26.0602	27.3397
93	LYST-Hs00179814_m1	Core upregulated	31.0257	30.0579	30.3146	30.6237	30.5565	31.414	29.2693	30.3078	31.7479	31.4802	31.0624	30.663	32.7058	31.5401	28.1909	28.666	28.3684	28.7376	30.4553	28.4755	28.8536	30.0461	29.0701	29.9247	29.7615	30.2677	29.8417	30.6495	29.5837	28.4271	29.2631	28.9891	28.8586	29.1968	29.3216	31.611	28.3124	28.6536	28.8386	29.2416	29.152	29.8596	30.1296	29.4158	28.1029	27.9606	28.8886
94	LAMA2-Hs00166308_m1	Core downregulated	35.2545	40	36.9606	40	40	40	40	40	40	40	31.1068	28.5715	26.7372	28.6659	32.047	35.1679	27.6959	32.818	27.8703	25.1658	25.8101	29.2917	30.5524	30.3635	29.9146	29.3749	36.8909	36.9432	28.573	29.7492	40	35.9838	31.4798	33.0185	32.1778	32.5241	30.6004	31.1852	29.6106	28.8151	35.2669	34.6893	29.3677	28.1738	32.6719	33.9663	33.9675
95	PLA2G4A-Hs00233352_m1	Core upregulated	29.2344	33.1638	33.119	35.9606	40	32.9594	33.1031	29.2002	33.5865	31.7878	29.871	34.868	32.1479	32.4449	29.0172	30.2063	28.5608	29.5959	30.9525	30.7381	29.2578	28.9024	28.3842	28.5101	28.0927	29.1636	29.3257	28.9222	29.3654	29.3634	30.1168	29.8234	27.114	27.0358	31.1302	32.1429	26.5116	26.11	26.5181	26.1925	26.3701	26.0417	29.0475	28.3915	28.5571	27.3311	29.7332
96	BACE2-Hs00273238_m1	Core upregulated	26.5101	26.6924	27.0938	26.7214	26.223	28.328	26.8442	26.1564	29.0726	28.1623	34.0393	31.7226	31.1416	30.4562	25.9631	26.4683	26.622	26.6701	28.7699	26.3393	26.3116	25.4603	24.5498	24.9761	24.7987	25.6476	34.6733	36.9384	29.3763	30.4144	26.4364	26.5071	25.9723	25.468	26.5671	29.2304	27.4287	27.6521	29.8939	29.7713	29.5812	30.0386	28.8507	27.4959	25.774	25.5631	27.7456
B. Normalized Ct values
Well	Applied Biosystems assay ID	Gene category	CB130 (A)	CB130 (B)	CB130 (C)	CB152 (A)	CB152 (B)	CB152 (C)	CB152 (D)	CB171 (A)	CB171 (B)	CB171 (C)	CB192	CB541	CB660 (A)	CB660 (B)	G2 (A)	G2 (B)	G7 (A)	G7 (B)	G7 (C)	G7 (D)	G9 (A)	G9 (B)	G14 (A)	G14 (B)	G19 (A)	G19 (B)	G21 (A)	G21 (B)	G23 (A)	G23 (B)	G24 (A)	G24 (B)	G25 (A)	G25 (B)	G26 (A)	G26 (B)	G30 (A)	G30 (B)	G31 (A)	G31 (B)	G32 (A)	G32 (B)	G144 (A)	G144 (B)	G166 (A)	G166 (B)	G179 (A)
1	MYL9-Hs00382913_m1	Core downregulated	28.2279	27.8964	28.1593	23.0465	25.1862	25.5636	25.337	29.3691	30.2329	29.4904	26.8338	24.8836	27.2151	26.6501	36.0628	33.3815	31.8627	35.9665	30.5111	29.4333	26.3374	26.6004	34.9713	35.1617	34.3077	35.6587	34.666	33.4221	29.3836	32.0568	28.192	27.0686	30.3694	30.2472	29.4592	29.5588	34.4308	34.2338	36.0089	35.4071	31.8758	32.9221	31.6764	32.765	29.3028	28.7288	31.1071
2	CHCHD10-Hs01369775_g1	Core upregulated	27.0769	25.7231	26.054	25.9435	25.3153	24.6286	24.5418	27.1787	26.4709	26.0906	28.8476	29.7135	29.2853	29.4927	24.7309	23.0932	26.1833	25.743	25.6468	24.6781	25.4505	26.3301	27.0615	26.9463	26.558	26.7307	27.8309	27.5962	26.0395	26.066	26.5497	25.5993	26.2404	26.0205	25.8375	25.9717	26.9525	27.3527	27.393	27.0777	27.7776	27.3069	25.109	25.4719	26.2714	24.9185	23.871
3	RGS5-Hs00186212_m1	Core downregulated	31.2896	30.396	30.3641	29.1746	31.689	30.3747	29.2557	32.9243	29.491	30.8241	32.6257	27.4416	26.4718	27.5918	30.4148	29.4181	31.4765	30.9416	28.4461	27.5767	30.5432	31.8193	32.4404	32.1477	31.3059	31.1833	32.9804	33.2251	30.2589	30.0198	31.7729	31.1072	29.9964	30.3771	30.8416	31.991	30.3362	30.6968	30.9629	31.0654	30.9103	31.2899	33.6367	31.8236	31.4051	31.5263	30.3302
4	ST6GALNAC5-Hs00229612_m1	Core downregulated	28.8921	28.7584	28.604	33.501	33.7218	32.3863	31.8846	29.8353	30.5428	29.4574	25.6138	26.6812	23.3994	24.8502	35.1948	33.3082	36.4253	36.7932	34.9465	34.6617	28.6272	28.9238	31.0922	29.9225	29.9696	30.6617	26.4226	26.4555	33.1722	30.3786	33.5775	36.6195	35.6131	34.7097	30.5731	31.0456	33.8828	34.3142	28.0752	27.5555	29.5464	29.3062	33.5046	34.7322	31.9188	33.6618	33.6973
5	CEBPB-Hs00270923_s1	Core upregulated	33.1396	30.7377	30.6293	30.3401	31.8019	31.1678	31.2829	32.8569	30.3432	31.3279	30.6955	31.9837	32.5763	31.2529	31.6316	32.6799	29.0748	29.8399	29.7509	29.5733	29.6104	30.2358	30.6734	30.0512	30.9133	29.9775	30.9199	31.0741	28.5182	27.9148	30.4148	29.8679	29.5121	29.8359	30.3223	30.2103	30.2901	30.302	30.0027	29.7808	30.4631	30.6148	29.6184	30.3588	29.4067	28.8374	27.2854
6	C5orf13-Hs00854282_g1	Core downregulated	28.4539	27.6838	28.1269	25.4852	27.3318	26.3848	25.5514	28.467	25.1571	26.6235	29.0567	24.807	25.1685	26.1528	36.0628	25.2244	30.3304	28.9895	22.7986	26.8949	27.3497	36.1982	27.7845	31.5174	29.3693	27.6224	28.0788	28.1007	28.4697	25.298	22.1053	24.0133	25.9546	27.0905	37.6253	29.1081	26.7917	25.6277	37.9303	26.8883	37.7655	28.0533	24.3554	35.8176	27.1393	28.0848	27.9284
7	PDGFRA-Hs00998026_m1	Marker	37.3631	37.3896	34.7982	33.2439	36.7704	27.9387	28.3628	37.4702	35.3817	36.9308	32.4268	35.7288	29.8561	32.1149	24.2354	24.2996	23.2162	22.2293	21.4812	22.4893	23.9987	24.0628	25.871	26.1772	25.036	24.5699	23.4157	22.6528	25.5265	27.404	25.4132	24.0265	26.1534	26.4222	24.3869	26.6015	23.9229	24.2072	28.4266	28.3458	28.0988	29.6315	24.1708	25.0364	26.1893	28.7433	25.7525
8	CCND2-Hs00922419_g1	Core downregulated	32.3287	30.8487	31.0298	31.6423	33.6853	28.3619	28.5025	32.3606	31.0864	30.8579	25.1361	24.1443	24.0561	24.7422	22.53	21.2768	22.6883	21.9841	23.9199	23.1999	30.3892	29.8505	34.0946	37.2977	35.2716	30.0289	22.4558	22.3755	28.1938	27.5274	30.443	31.9958	27.1032	27.1523	25.103	25.6406	22.4539	22.6629	21.6698	21.5411	21.3912	21.8882	22.5485	24.1675	33.4004	32.1638	31.6553
9	NKX2-1-Hs00163037_m1	Core downregulated	37.3631	37.4268	37.1163	37.135	36.7704	36.3594	37.2071	37.4702	35.3817	36.9308	37.0349	28.8273	28.9557	29.8259	36.0628	34.4472	32.7644	34.5656	32.2182	32.4072	36.6825	36.1982	31.25	31.2847	31.388	31.0387	36.2231	35.6679	37.2765	34.9607	36.2546	36.6195	36.6933	37.3834	37.6253	36.668	37.3582	37.6307	32.1333	32.293	33.008	31.7512	32.1583	35.7019	38.0091	37.121	36.2291
10	CTSC-Hs00175188_m1	Core upregulated	23.4989	24.6285	24.6368	24.5697	23.9719	24.6622	24.3458	23.539	24.3173	23.9569	23.9469	25.12	25.458	23.7241	20.5986	19.997	25.3415	24.3701	26.5014	25.1345	22.9637	23.5384	23.4032	23.1956	22.217	22.7506	25.1042	25.8229	21.9139	20.8676	26.5183	25.1061	22.1612	22.5426	21.1527	21.812	24.3401	24.2056	25.2862	25.0557	25.0897	25.2379	21.3694	21.5869	22.1768	22.903	23.4915
11	18S-Hs99999901_s1	Normalization control	13.6926	11.9836	11.5395	12.2142	13.7896	10.8873	11.3126	13.4234	10.7766	11.2206	12.5006	12.777	12.1084	12.0731	14.0005	16.3622	12.5	12.7875	10.4109	11.6409	12.6172	14.0479	12.7222	12.5699	13.194	12.6512	12.8509	12.6952	12.1306	12.3271	12.1887	12.6081	12.0026	12.2412	12.3401	11.8431	12.4396	12.4838	12.3379	12.4815	12.3746	12.6887	11.9534	12.6176	12.9678	13.9439	11.0379
12	DNER-Hs00294564_m1	Core downregulated	32.3011	32.3256	32.7926	32.7286	31.5384	28.1412	27.4909	32.1819	29.8702	32.0088	30.424	22.3197	22.4264	22.7156	25.4837	23.3079	27.8398	25.2211	23.5403	25.008	26.504	24.0128	32.5409	31.5005	31.7166	27.9325	28.1839	26.7463	32.9931	32.4958	28.1626	26.824	26.324	27.0635	25.8893	27.5808	24.5372	24.5885	24.8735	25.0665	25.7644	26.8047	28.7347	27.411	27.9833	30.4492	27.136
13	LMO4-Hs01086790_m1	Core upregulated	26.9697	26.7566	26.8904	26.7383	27.4985	26.5966	25.379	26.8672	26.3108	27.1139	25.6699	26.1082	25.4642	26.7195	22.5154	21.3462	22.2435	22.4004	23.9763	23.6642	24.3933	25.6514	25.145	25.0415	24.8406	24.8238	22.7558	22.6479	23.6834	23.7282	24.8964	23.7504	24.0579	24.1924	23.9035	25.0504	23.159	23.1575	23.2894	23.1692	23.6913	23.6653	23.2114	23.5395	24.6896	24.1784	23.58
14	PLCH1-Hs00392783_m1	Core downregulated	26.4824	26.2779	26.2292	26.4	26.7796	27.3025	26.3067	26.2136	26.4395	27.5061	26.7956	26.9695	27.8165	28.7133	32.6179	32.2198	29.5282	29.8863	29.1269	28.8537	27.9281	29.0968	27.2098	26.8404	26.2705	25.8812	28.0304	28.0357	27.2458	28.8492	28.5293	28.1288	31.3021	30.8785	30.0038	29.6149	29.9224	29.9007	28.1836	27.9702	28.3103	27.7481	29.9695	30.3124	29.7811	29.6822	30.4525
15	SPARCL1-Hs00949886_m1	Core downregulated	33.6145	31.2294	31.024	27.0189	29.5446	24.1212	22.2486	35.6482	28.2674	30.3014	28.4514	25.3297	22.761	25.6143	24.546	23.0726	24.3916	27.6191	29.0546	29.711	22.3701	25.3532	28.9384	28.0869	27.2583	25.203	27.3193	27.7416	26.5203	29.0403	25.5394	23.6192	27.1733	27.7119	25.4108	28.9287	24.6167	24.6212	27.4614	27.0414	27.7252	29.6697	28.6767	30.1671	28.9583	30.5952	25.5369
16	SYNM-Hs00322391_m1	Core downregulated	29.2932	28.2486	28.0715	26.8123	27.3275	27.2588	25.7335	28.6439	27.2714	28.6204	27.0749	27.6121	27.0868	27.2199	28.607	27.6707	28.9601	29.5252	28.6703	28.5517	25.222	27.754	33.6583	34.4889	34.3017	33.0075	28.8265	28.5917	27.9558	27.7254	27.7109	27.9207	35.6958	37.3834	30.0093	29.0058	37.3582	36.7084	32.8651	33.9014	32.4994	32.6931	34.465	35.8176	37.7636	37.121	28.8068
17	FBLN2-Hs00157482_m1	Core downregulated	37.3631	36.1634	37.1163	36.0076	36.7704	36.3594	35.1168	37.4702	33.5579	35.4761	33.8112	29.0757	27.4826	29.1853	33.4832	33.4009	35.3827	32.7081	36.1885	35.3235	33.2204	36.1982	36.8263	36.1793	37.3161	35.0492	31.8817	32.2202	30.4063	30.8314	37.1618	35.5452	32.5249	34.2762	34.9443	35.8295	34.4598	35.2484	35.2258	35.1321	34.6711	36.1743	31.7421	34.239	37.4824	34.8484	27.9312
18	SALL2-Hs00413788_m1	Core downregulated	37.3631	33.3998	33.5169	31.0206	36.7317	30.108	27.184	37.448	28.6937	33.1133	32.781	26.4702	24.5296	27.8507	30.4788	31.2103	28.1292	28.5324	28.8544	30.5741	34.5518	36.1982	31.6215	30.2602	30.1761	27.7054	27.527	26.6406	34.5916	37.0611	35.5298	32.7701	31.7002	31.3929	30.126	32.722	26.6287	26.8083	27.5051	27.1423	27.5831	27.9209	27.6798	27.4634	38.0091	37.121	33.0808
19	TUSC3-Hs00185147_m1	Core downregulated	24.4048	22.8126	23.0239	23.3373	23.6177	22.6981	21.771	24.4373	23.5336	23.2687	24.376	23.3951	23.3972	23.8839	36.0628	34.4472	35.6826	33.6883	36.2646	34.1981	23.3462	22.902	24.0045	23.8458	23.4703	23.0286	37.8952	37.3434	24.6921	25.0752	34.5688	32.4831	36.6436	35.3878	37.6253	36.668	25.2601	25.5071	37.9303	37.5949	30.787	30.918	34.465	35.8176	33.0575	28.9305	25.7231
20	GPR158-Hs00393109_m1	Core downregulated	34.7771	34.5108	34.9452	37.0262	36.3135	31.4227	32.6453	36.0279	34.495	33.3193	26.9221	25.551	27.1163	26.5524	26.2733	26.4207	28.1662	26.6081	27.9167	26.614	34.598	34.7653	32.6077	32.306	30.9384	29.5241	28.7552	28.5296	37.2765	37.1197	32.7846	32.3445	30.8309	31.9682	28.7978	30.1085	30.8292	31.8503	29.6288	29.8847	29.8976	29.9113	25.6839	27.7361	32.4174	33.372	30.2478
21	PEG3-Hs00377844_m1	Core downregulated	31.0447	31.357	31.2164	30.03	30.7058	30.3266	29.4226	30.3828	29.6086	30.9428	29.8026	28.0967	25.186	27.8593	27.2477	27.0313	26.5216	24.6372	25.5888	26.3435	33.3154	35.7634	28.9674	29.0466	29.2585	28.4918	24.4918	25.2307	33.2189	34.0117	28.2639	28.1316	27.0414	27.6385	28.2403	29.7575	25.5899	26.2264	37.9303	37.5949	29.8306	32.6803	27.0134	27.5564	30.8316	31.5596	36.2291
22	FUT8-Hs00189535_m1	Core upregulated	26.6483	26.6938	26.8233	26.278	26.7438	27.3782	26.3978	26.9592	27.0994	27.1026	26.3555	27.9121	28.371	27.1009	25.1796	24.0168	27.9034	27.3062	26.5264	27.2682	25.6345	26.5321	28.4694	28.3417	27.6885	27.7727	25.9815	25.4456	27.2526	27.3412	27.6091	26.9586	25.6491	26.3367	27.9675	28.1278	26.5554	26.9556	27.4735	26.7495	26.8207	27.2659	25.7741	26.2636	25.97	26.0911	26.5108
23	HLA-DRA-Hs00219575_m1	Core upregulated	27.8318	26.4826	26.4115	28.2859	29.8395	25.3371	22.3147	29.0662	25.3967	27.3789	22.3069	27.1784	30.837	26.3568	20.4995	20.5581	24.7121	24.0266	23.9467	23.603	21.1018	25.1707	27.6358	27.9904	27.3034	25.6971	34.3079	35.384	35.608	37.1197	28.4168	27.3651	22.1012	23.3042	24.358	24.1964	24.3254	24.4819	34.6332	32.6398	28.8046	31.2336	21.9138	21.5952	29.3089	26.7234	21.442
24	ASCL1-Hs00269932_m1	Marker	34.329	32.3879	31.9496	32.8076	35.7306	27.4617	26.3315	35.013	30.4769	35.0121	32.6955	29.4151	27.1205	34.4242	23.5012	22.366	25.8886	24.0546	23.6813	25.7659	36.6825	36.1982	34.2877	37.3847	37.1753	30.2955	24.0267	23.7298	28.9699	30.5612	29.8606	33.5482	35.0572	37.3834	37.0173	36.668	23.7824	24.0126	22.8493	23.092	22.9312	23.3646	25.5983	25.339	36.1233	37.121	30.8637
25	PI15-Hs00210658_m1	Core downregulated	32.0079	30.7194	30.2647	23.1244	28.338	26.5078	24.5655	32.2893	26.9824	30.8955	29.6128	25.0356	24.5379	24.8017	25.3537	26.0498	32.2512	27.3581	29.0894	29.9656	26.6393	32.9018	31.9799	30.501	29.2017	30.3784	33.2063	29.278	30.8621	32.3305	29.3217	26.2281	27.1622	27.9423	28.4195	26.5267	31.4525	31.276	36.9001	37.559	28.458	35.3717	30.0531	32.8737	28.3915	30.0816	27.4636
26	EPDR1-Hs00378148_m1	Core upregulated	29.0094	28.3361	28.7622	26.627	27.2779	28.7549	26.9458	29.4835	28.8559	29.0445	30.7904	29.0289	29.9822	30.0021	26.0413	25.2451	28.62	28.8352	28.7348	28.2014	26.6128	28.0791	28.7888	28.8289	27.9583	28.717	31.1103	31.1805	28.7327	29.3303	28.1208	27.8416	26.6378	26.2215	27.5687	27.6562	28.2995	28.4269	30.1783	29.6608	29.8745	29.5795	28.3011	28.6447	28.122	26.906	28.7514
27	DTX4-Hs00392288_m1	Core downregulated	33.2414	31.0707	31.2804	28.3294	31.376	28.3163	27.1765	33.6257	27.4372	30.2434	32.9215	26.467	25.0002	26.7165	33.3105	34.3989	30.7756	30.5982	31.2805	33.2764	29.4829	32.2711	28.4032	27.9988	28.1268	27.2894	29.4289	28.3821	33.056	33.9312	30.8702	30.1652	29.6654	29.7432	35.092	33.8409	30.2068	30.0855	27.3542	27.0397	27.2565	28.3371	27.8423	29.4837	31.9736	31.83	27.7446
28	CXXC4-Hs00228693_m1	Core downregulated	31.2739	31.2124	30.7834	34.1889	36.7704	30.1528	29.5641	32.0878	29.7407	33.1396	28.2625	25.941	25.7248	27.9457	27.7031	24.889	27.4432	26.501	25.5329	27.5459	36.6825	36.1982	29.3263	30.3081	30.0047	27.7861	25.189	25.0837	29.3848	31.0012	28.6707	29.5422	36.6178	37.3834	35.5382	36.668	27.3024	27.3781	26.2829	26.7061	26.1575	27.6759	28.1656	28.1109	31.4255	32.9455	36.1431
29	IRX2-Hs01383002_m1	Core downregulated	30.4149	30.9367	30.7322	29.262	28.9398	30.7633	30.1486	29.7	30.3021	31.0702	30.6572	26.5848	26.5604	26.3372	28.8678	27.2779	37.426	36.7932	36.2646	37.6967	29.9469	29.4513	37.868	37.3847	37.3161	36.5609	37.8952	37.3434	28.6286	28.7705	36.9029	36.6195	36.6933	37.3834	37.6253	36.668	37.3582	37.6307	37.9303	37.5949	37.7655	35.6126	34.465	35.8176	38.0091	37.121	29.7744
30	MAP6-Hs01023152_s1	Core downregulated	27.9581	25.0563	25.3796	25.9413	27.4007	24.087	22.0431	27.5025	24.1333	24.6599	28.0541	26.922	25.8316	28.0444	25.8537	24.0957	27.4482	26.7049	26.7594	27.2058	28.2824	29.7595	29.2417	29.1036	28.2068	27.8549	26.9196	27.0066	28.613	29.6836	31.416	29.3042	30.1362	31.1676	33.061	32.2685	28.7915	28.8265	30.0793	29.9625	29.3939	30.5095	31.1765	30.6286	31.7241	33.8449	26.683
31	SIX3-Hs00193667_m1	Core downregulated	37.3631	37.4268	37.1163	37.135	36.7704	36.3594	34.8356	37.4702	35.3817	36.9308	37.0349	25.512	23.9529	24.9948	36.0628	32.6236	32.4611	33.6077	29.7993	32.3387	32.3022	32.8529	35.0984	34.7056	33.3608	33.6006	37.8952	37.3434	30.2148	30.6271	34.9865	34.4561	35.6556	36.275	37.6253	36.668	35.4421	37.0761	35.6359	36.702	37.7655	35.5829	29.1081	29.6614	34.7173	33.239	36.2291
32	NKX2-2-Hs00159616_m1	Marker	37.3631	37.4268	37.1163	37.135	36.7704	32.6398	33.8072	37.4702	35.3817	36.9308	37.0349	28.5996	30.8278	29.5935	24.9767	23.6884	27.1711	26.1243	28.235	29.977	26.4666	26.4255	28.86	28.2339	29.0542	27.9952	27.411	28.1497	27.8204	27.9744	26.8328	26.3961	25.2087	25.203	26.4385	27.0373	25.2779	25.2746	25.9156	25.9381	25.5322	25.1933	24.5727	24.7631	29.4276	28.8801	30.2731
33	S100A6-Hs00170953_m1	Core upregulated	20.0493	20.424	20.7658	20.9025	18.9318	20.0415	20.8259	19.5167	21.6606	20.5318	21.9043	21.1122	25.7286	22.9942	18.7653	17.2596	21.7385	22.6584	21.6463	19.7724	19.4688	17.7565	19.6917	19.224	18.8466	19.7016	30.1418	27.6464	18.6094	17.9189	20.4203	19.6269	20.0003	19.5503	22.0388	20.8796	21.412	21.4852	23.9082	23.5411	23.4813	22.5318	21.427	22.5918	18.4802	17.9967	18.548
34	MMP17-Hs01108847_m1	Core upregulated	28.2862	28.6692	28.6141	28.384	27.4856	29.6516	29.1128	28.0019	29.3419	30.0488	28.6065	32.3303	30.3262	29.8958	25.6654	27.4489	30.3958	29.8243	29.0932	30.8057	27.3979	26.449	28.8634	28.5107	28.6947	29.1485	31.2305	30.483	28.9111	27.7747	29.3341	28.4673	24.7992	25.31	30.7227	31.0126	26.5293	26.5645	30.3017	29.361	29.9518	29.8981	26.6686	25.225	27.5647	26.5535	27.8449
35	FAM38B-Hs00926225_m1	Core downregulated	37.3631	37.4268	37.1163	37.135	36.7704	36.3594	37.2071	37.4702	35.3817	36.9308	37.0349	24.2967	26.9776	26.0795	36.0628	34.4472	37.426	36.7932	36.2646	37.6967	24.4025	24.4928	29.3146	29.0675	29.3331	28.9438	37.8952	37.3434	37.1979	36.5217	37.4716	36.6195	36.6933	37.3834	37.6253	36.668	37.3582	37.6307	37.9303	37.5949	37.7655	37.7285	34.465	35.8176	38.0091	37.121	31.8853
36	OLIG2-Hs00300164_s1	Marker	30.1879	33.0666	33.199	30.0664	29.9545	28.2746	28.439	32.5292	34.3364	35.3923	29.2156	26.1219	28.1224	27.7516	23.4047	23.9263	22.1808	22.0201	21.5288	23.4419	30.1916	32.0016	31.3572	36.3546	35.1885	28.7093	23.0091	23.1732	27.0874	27.643	25.8315	25.7557	22.7971	23.3092	23.6818	24.5504	22.1435	21.8084	23.5062	23.3847	23.3538	23.4369	22.2567	22.3747	32.0551	33.3112	29.6849
37	PMEPA1-Hs00375306_m1	Core upregulated	26.0328	24.0273	24.0571	24.7878	24.9112	25.2039	25.9668	26.0736	26.4652	25.8999	27.5925	26.4575	29.1083	27.1608	25.54	25.2767	27.6767	27.6795	27.5336	27.258	25.8594	24.3143	23.975	24.5768	24.4145	24.7085	28.7657	27.9559	25.761	26.5223	22.8487	22.5912	25.1183	24.6728	27.3508	26.9939	25.6062	25.2718	28.0195	27.4938	28.1394	27.655	24.7959	26.5498	23.6174	25.0939	25.276
38	HOXD10-Hs00157974_m1	Core upregulated	37.3631	37.3836	37.1163	37.135	36.7704	32.4765	32.4367	37.4702	35.3817	36.9308	37.0349	37.4866	37.1393	37.8585	29.1282	27.371	27.4276	27.7422	28.1342	27.3638	27.9751	28.1155	28.6966	28.6827	28.788	28.043	37.8952	37.3434	27.9636	28.7157	29.832	29.0794	29.1895	29.3095	30.0819	30.9176	29.26	29.2166	29.7381	29.4943	29.5685	29.7731	28.1152	27.5899	27.5337	27.0766	27.0988
39	NDN-Hs00267349_s1	Core downregulated	25.1161	24.9734	25.2276	24.1534	24.1431	24.7172	23.3565	24.9966	25.2627	25.1248	25.4315	23.7695	23.865	24.6502	25.0052	23.0552	25.0424	25.3901	25.8685	26.1107	23.3849	24.0694	24.684	24.2757	24.0969	23.7401	30.3316	30.4583	37.2765	37.1197	26.3532	25.3954	25.606	26.1285	27.7644	26.7742	37.2927	37.6307	26.3697	25.7132	26.2577	25.722	26.0765	25.7898	36.7561	37.121	36.2291
40	FOXG1-Hs01850784_s1	Core upregulated	37.3631	37.4268	37.1163	33.7184	34.6907	25.275	25.3398	37.4702	31.1245	35.808	35.2992	27.8274	27.5745	28.8053	24.9949	23.5259	23.8962	23.9065	21.3663	21.4286	23.9864	24.3548	24.5843	24.4168	24.7095	23.7637	23.7802	23.3154	24.8403	25.4615	24.7552	24.9289	25.1449	25.1379	26.9095	25.9361	23.8358	24.1181	22.2986	22.1934	22.1984	22.5369	23.7974	23.5573	24.8039	25.665	21.0007
41	MN1-Hs00159202_m1	Core downregulated	32.3167	31.7515	31.4685	29.418	30.3395	31.1936	27.7852	33.648	31.782	34.0527	31.0445	26.2692	25.8926	26.9972	28.6541	28.479	30.0979	28.1678	28.8256	28.4733	34.0325	32.3047	33.4247	33.274	32.4886	34.4768	28.8596	28.258	32.0746	33.5568	26.8559	26.9375	30.1846	29.2872	34.3101	35.1405	28.4041	27.7265	27.3902	27.8202	27.6112	27.0968	29.0961	28.908	35.7046	35.0989	30.736
42	NDUFB10-Hs00605903_m1	Normalization control	25.1415	25.4588	25.9762	25.6176	24.9769	25.8188	24.974	25.5255	25.9803	25.7809	25.3719	25.5509	25.9572	26.0423	24.5848	22.4079	25.4726	25.5	26.4378	26.2316	25.1801	24.4376	25.037	25.4144	25.269	25.1828	25.393	25.5921	25.5704	25.4387	25.5597	25.2874	25.6832	25.7343	25.3283	25.5675	25.654	25.5325	26.1629	26.1161	26.1642	25.9466	26	25.3789	25.4966	25.1133	25.6699
43	HMGA2-Hs00171569_m1	Core downregulated	31.8395	28.2597	28.4947	33.6488	30.3186	29.0593	29.6936	30.3477	28.2432	28.8267	28.9556	27.3401	27.1448	26.8477	31.0377	29.4887	31.3087	30.2513	28.8995	28.8934	34.1052	30.4671	30.4061	31.038	30.2266	31.5788	33.8672	33.5479	27.7272	27.324	35.8308	35.5251	32.1266	32.1938	32.6987	33.2743	32.779	32.0985	34.0145	33.4004	33.3453	33.0625	33.3074	32.633	32.2694	32.2072	28.6234
44	MMRN1-Hs00201182_m1	Core downregulated	37.3631	37.4268	37.1163	37.135	36.7704	36.3594	37.2071	37.4702	35.3817	36.9308	37.0349	26.4412	27.329	28.5642	36.0628	34.4472	36.9883	36.2246	36.2646	36.6781	36.6825	36.1225	33.2376	34.2541	34.0087	31.1118	37.8952	37.3434	33.273	34.7217	37.4716	36.6195	36.6933	37.3834	32.5846	31.2046	37.3582	37.6307	37.9303	37.5949	37.7655	37.7285	34.465	35.8176	34.7555	35.1063	32.8189
45	RAB6B-Hs00981572_m1	Core downregulated	34.7511	32.4376	32.3035	32.9263	35.098	31.71	29.6664	34.5879	31.1328	32.4227	30.4438	28.3073	28.6023	28.9858	28.5218	28.0787	27.5866	27.6828	27.3303	28.4221	29.3337	29.3542	30.1926	29.3206	29.1955	30.2506	30.7451	29.6433	33.5147	33.1178	28.3908	27.5986	29.2329	29.3875	31.3502	32.0751	28.3437	28.0733	27.5597	27.3465	27.4393	27.7872	29.1408	29.0343	30.6523	30.6656	30.1832
46	NTRK2-Hs00178811_m1	Core upregulated	29.3054	30.9331	31.124	23.3813	24.7159	25.538	23.1155	29.7006	28.5273	30.8998	29.011	28.9543	26.8558	28.6321	21.4877	20.768	29.4908	24.7842	26.861	27.4586	22.3984	24.1633	25.1943	24.0258	24.3092	24.1246	30.4197	30.0349	31.9141	32.7383	33.6359	32.7374	23.0586	23.8291	23.922	25.9672	24.7013	24.644	35.5706	37.5484	28.2425	32.5101	23.8321	23.8685	23.5325	24.8895	27.2822
47	KALRN-Hs00610179_m1	Core downregulated	29.8867	29.4948	30.1258	28.0925	29.4733	30.3341	29.0086	29.9911	28.3943	30.0478	28.3	26.4883	25.8865	26.5408	27.7057	28.4781	28.7347	27.7971	27.3733	28.1517	26.8033	28.8505	30.7802	30.6003	30.846	30.1573	28.3503	27.7374	30.5782	31.8777	28.9796	27.9109	30.3805	30.4853	31.1824	30.7998	27.5913	28.1338	28.3011	28.0573	27.4258	28.1691	29.6499	29.6102	28.9348	31.0571	30.4659
48	CD74-Hs00269961_m1	Core upregulated	27.6386	27.699	27.4934	28.0003	28.6575	27.5569	24.1704	27.8289	25.7368	28.8202	22.1595	27.4336	30.2868	26.3215	20.831	21.5861	25.6568	23.6809	25.7488	25.4522	21.5996	26.2653	27.8109	28.2685	27.8541	25.9473	32.9937	35.3962	32.9838	34.3198	28.3918	27.8325	21.8875	23.3398	24.8059	25.2249	25.0918	25.0077	37.4503	34.0906	29.032	31.038	22.4136	23.5303	29.7067	26.6947	21.535
49	LUM-Hs00158940_m1	Core downregulated	29.7323	29.3468	29.2783	30.4406	31.6537	36.2581	32.1808	32.0557	31.8307	32.7166	29.9068	26.0224	24.717	25.4546	36.0628	34.4472	32.8947	28.8424	32.2533	31.6664	22.6931	26.5105	30.4267	30.0386	30.4321	31.4447	37.8952	37.3434	23.6375	26.1458	33.3093	27.0944	36.6933	37.3834	32.0114	30.8628	37.3582	37.6307	33.2764	31.8052	35.6649	37.7285	34.465	35.8176	29.8448	27.6478	29.6352
50	NELL2-Hs00196254_m1	Core downregulated	24.8146	24.76	24.7978	28.1353	29.0618	28.5001	25.13	24.7931	23.952	25.2731	25.3693	25.0492	23.9151	25.8421	29.594	28.3567	30.6237	30.4583	30.9704	31.4192	28.3845	29.2428	35.0687	34.3738	33.3698	32.7798	34.0821	29.3498	31.8369	32.2171	30.2611	29.2338	36.5745	37.3834	33.1227	34.0842	31.1577	32.0338	27.9115	28.0084	28.9696	29.7805	27.5351	26.8392	30.1405	31.9699	31.4352
51	MAP6-Hs01929835_s1	Core downregulated	27.3758	25.7152	26.1878	25.7231	26.4092	24.3657	22.6338	26.9947	24.3551	25.011	27.4513	26.5956	25.7041	28.7355	24.8676	23.3734	27.1937	26.1756	27.7792	28.3513	27.0104	28.4635	27.2111	26.8989	26.0222	26.0582	25.8845	25.7075	29.1348	30.226	30.183	28.3327	29.2386	30.6972	32.0003	31.5997	27.2812	27.5838	30.647	30.3723	29.0726	30.7462	32.2251	29.8047	31.8838	34.0098	26.589
52	PDE1C-Hs01095694_m1	Core upregulated	30.2672	32.7839	33.0562	27.1163	27.6402	28.3682	28.2335	29.7147	29.7989	30.6841	30.4114	26.6902	28.0159	26.7173	25.4498	25.4677	24.7361	24.4039	24.7219	24.0459	23.4635	26.348	25.0561	24.8189	24.7648	24.964	28.2182	28.8737	25.1646	24.2003	24.0767	23.2542	24.1112	23.9939	26.0824	25.5261	26.886	26.4747	28.9016	28.4775	28.7202	28.4851	24.9884	25.2241	23.9053	23.5782	25.5193
53	SULF2-Hs00378697_m1	Core upregulated	28.863	30.1282	30.2532	25.9971	26.583	28.5058	25.565	28.3788	29.3265	31.2221	26.8666	26.9349	27.9242	27.5197	22.0418	21.3475	23.6963	22.9115	24.6037	25.1044	23.6627	22.9298	24.8055	24.161	23.9281	24.3467	26.9623	26.0708	24.2503	26.4306	23.0864	22.0441	24.2899	24.1405	24.2621	25.3678	23.5497	23.1513	25.8571	24.9678	25.7099	25.8282	24.9615	23.492	26.1783	25.5081	26.0082
54	TUBB-Hs00962420_g1	Normalization control	20.3373	21.7289	21.6557	21.3396	20.4049	22.4653	22.8847	20.2226	22.4144	22.1699	21.2989	20.8435	21.1059	21.056	20.5861	20.4012	21.1988	20.8839	22.3226	21.299	21.3741	20.6859	21.4121	21.1871	20.7084	21.3374	20.9275	20.8841	21.4704	21.4056	21.423	21.2759	21.4855	21.1958	21.503	21.7608	21.0778	21.1551	20.6705	20.5737	20.6325	20.5361	21.218	21.1749	20.707	20.1143	22.4636
55	LMO2-Hs00277106_m1	Core downregulated	37.2103	37.4268	33.7857	35.4838	33.8375	29.3355	29.2682	36.4268	33.3028	33.0764	30.4616	26.6107	25.8534	27.1814	25.8265	24.6231	25.8497	26.4134	26.3921	27.5195	27.744	29.9538	32.589	32.2561	30.6399	30.0993	27.1949	26.2395	31.3454	35.6195	31.3216	29.8857	34.012	34.3581	27.9235	30.1969	26.2706	27.4001	26.8978	26.4557	26.5503	26.1266	30.0365	31.3766	34.3166	35.571	29.0468
56	MAN1C1-Hs00220595_m1	Core upregulated	28.1226	27.3693	27.1596	26.0047	28.7447	27.1482	25.9451	27.7138	25.5785	26.9399	27.1704	31.5938	29.1193	29.775	25.9126	26.424	26.4227	26.5653	26.7982	27.134	24.8558	26.5763	28.4468	27.8306	27.8922	26.9015	25.7672	25.2264	32.1104	34.213	29.7241	28.8084	26.8755	26.7322	24.8114	25.8982	25.6186	25.8674	25.7937	24.8568	26.0388	25.5478	26.3361	26.2592	28.0969	27.4276	26.1672
57	TAGLN-Hs00162558_m1	Core downregulated	21.5251	19.2759	18.5741	20.6221	21.7171	19.535	22.1068	22.4383	19.1303	19.8845	21.8648	21.6384	23.7483	22.6144	26.4199	27.1398	37.426	36.7297	36.2646	30.025	21.3302	21.325	29.5023	29.2703	28.3779	29.6736	37.8952	33.3055	24.9327	27.3102	21.4457	21.1076	26.194	25.4126	29.7444	28.9579	26.0673	25.0397	33.659	31.0287	29.2887	29.4134	27.4133	30.2446	31.3748	29.7993	26.8921
58	RTN1-Hs00382515_m1	Core downregulated	26.7382	23.4028	23.3348	29.7984	28.552	28.2956	26.154	27.6815	26.0102	26.7827	23.7943	24.2695	25.6191	26.1985	25.1537	23.5412	23.8269	24.1723	25.5769	24.8775	25.7802	26.5001	25.6108	25.582	25.0727	24.8461	33.6349	32.8628	27.7861	28.7501	29.8005	28.7347	32.2458	32.3043	25.5494	26.1984	25.8488	25.8086	28.8805	27.7405	29.8013	30.2837	27.003	28.148	29.1274	30.8431	30.8343
59	MAF-Hs00193519_m1	Core downregulated	26.9059	26.3349	26.8102	26.4922	25.5614	26.7607	26.2473	26.9177	28.0964	27.5543	27.148	25.7207	26.57	26.8572	26.4941	24.4182	28.2135	29.1472	27.184	25.9093	29.7454	29.7003	28.7806	28.6099	28.2226	27.5174	28.7165	28.9361	27.4612	30.2388	28.4546	28.2926	31.0942	31.8803	27.2978	28.4487	27.823	27.9524	27.8012	28.0054	28.4237	27.4968	31.4144	32.0715	28.0811	28.653	34.7181
60	NPTX2-Hs00383983_m1	Core downregulated	35.5729	30.9948	30.64	30.6246	26.5908	32.1153	30.0018	37.4702	35.3175	35.2688	33.594	23.4331	25.6537	24.4829	36.0628	34.4472	26.6377	29.2359	30.6954	29.1807	30.736	26.0119	30.4554	29.62	30.1251	27.8221	29.0001	32.159	28.9499	29.2797	34.5479	36.6195	36.6933	35.0357	27.834	26.5162	32.2643	31.836	31.2326	29.3117	34.1529	30.2441	31.6825	32.1049	28.3596	29.3057	31.8136
61	EDA2R-Hs00939736_m1	Core downregulated	28.2284	28.3838	28.0732	27.696	26.9627	28.2825	26.9834	28.0046	27.9617	28.1032	28.5569	27.1085	28.5345	27.8149	26.8539	26.618	30.7385	34.0545	32.806	31.5619	27.8751	28.1003	27.1007	27.1144	27.5069	27.3887	28.8328	28.5747	29.201	26.8687	28.4458	27.7508	35.2374	35.171	32.6713	32.1519	28.814	28.8136	35.3944	34.974	30.5538	32.2218	34.426	32.7905	32.0291	30.2132	34.5512
62	SOX10-Hs00366918_m1	Marker	37.3631	37.4268	37.1163	37.135	36.7704	34.5748	33.048	37.4702	35.3817	36.9308	37.0349	37.4866	35.2464	37.8585	26.9961	25.4374	37.426	36.7649	35.2179	36.6753	36.6825	36.1982	37.868	37.3847	37.3161	36.5609	37.8952	37.3434	37.2765	37.1197	36.9765	36.6195	24.3964	25.2367	37.6253	36.668	35.4238	35.5855	37.9303	37.5949	37.7655	37.7285	24.5322	24.5088	38.0091	37.121	36.2291
63	SEMA6A-Hs00221174_m1	Core downregulated	25.3741	26.3525	26.0539	24.4212	24.9702	25.5979	24.526	25.0692	25.2217	26.3644	22.7341	23.3497	23.1211	24.2066	24.7014	23.8486	25.3613	25.0359	25.9362	27.0433	26.3362	29.383	27.0727	27.6727	26.9434	25.8725	23.3202	23.6471	25.8912	26.228	24.0511	24.4648	27.3911	27.5963	25.1782	26.4186	24.2707	24.4364	23.3604	23.4482	23.5884	23.7268	24.6545	25.0456	26.3278	27.2235	27.1826
64	DDIT3-Hs00358796_g1	Core upregulated	28.3203	29.435	29.3052	28.5386	27.3905	27.2948	27.4595	28.9636	28.7013	28.4893	28.6984	28.1147	28.0821	28.3147	26.4473	24.6166	26.3489	25.7344	28.0759	26.9348	26.2674	26.3094	27.289	27.32	27.0399	26.8087	27.9922	28.0879	25.1944	22.4139	27.5626	26.8294	26.7602	26.265	28.2619	28.6915	27.3308	27.2087	21.9669	21.7354	21.7892	21.7879	22.4926	23.183	25.2503	23.8098	26.3859
65	CA12-Hs01080909_m1	Core downregulated	30.5027	32.6677	32.7131	31.0263	28.1147	28.8523	31.1678	31.3951	31.0158	31.4495	21.5191	22.5891	23.5754	23.3642	24.4617	23.5405	23.7945	22.8683	24.1555	23.0198	23.775	25.5601	31.2788	31.2126	30.379	28.1322	23.2903	23.6413	25.7572	26.5784	31.8012	30.0328	27.5945	27.2759	24.1212	25.9409	27.0557	28.3933	24.8326	24.378	24.7766	23.9446	25.8019	25.1161	26.9384	26.9339	25.5542
66	C9orf125-Hs00260558_m1	Core downregulated	33.2301	32.6737	32.9299	36.7867	36.7704	33.9358	35.0498	34.2003	33.741	36.2696	29.4317	28.9644	28.2882	29.8683	27.0465	27.638	29.392	28.3024	29.4163	30.1057	27.9919	27.4232	31.3104	31.3563	30.9896	31.1471	37.8952	37.3434	34.823	37.0703	29.1303	28.5479	31.8152	32.3063	30.4104	31.3015	27.318	27.9476	37.9303	37.5949	37.3155	37.3192	29.429	29.219	32.2501	34.0522	35.0784
67	SDC2-Hs00299807_m1	Core downregulated	25.1006	24.8845	24.8289	24.2639	24.3186	24.3685	23.4975	25.7381	24.8081	25.0973	25.4918	25.5445	25.9233	26.3169	26.4555	24.4301	27.0245	28.1963	27.5437	27.3573	26.1082	27.1016	26.9522	26.9192	26.2938	26.5383	35.9651	36.3245	26.159	26.3621	25.646	25.2226	25.6336	25.2747	26.3911	26.3336	29.3986	29.1735	28.958	28.2404	29.5927	29.5824	26.6886	27.8101	27.9101	28.6003	25.3753
68	SLIT2-Hs00191193_m1	Core downregulated	29.709	33.5184	32.9877	29.0099	28.4987	30.7539	29.5526	30.2645	31.3723	32.8071	31.8232	24.5061	24.3312	25.2112	36.0628	33.8946	28.2587	27.3819	31.1674	31.4451	26.1115	27.4537	25.963	25.9198	25.4194	23.7962	34.1568	32.2788	26.1919	26.2522	32.7615	30.5644	33.4671	32.7047	32.3451	31.8279	33.6509	34.7838	29.8334	29.584	27.6025	27.9492	30.3958	32.0676	33.1478	33.4597	30.6652
69	MT2A-Hs02379661_g1	Core upregulated	25.5493	24.0163	24.3618	23.0561	22.173	20.2391	20.5593	25.9526	23.6532	23.8519	23.9227	23.7634	24.55	25.031	21.6119	19.6949	20.7502	21.2087	21.6523	20.6687	18.7533	18.1581	23.3653	22.6513	22.8682	22.5665	22.5946	21.8292	21.1714	21.9846	23.3052	22.7017	23.6732	22.8863	20.6068	21.5365	22.2001	22.6527	22.2961	22.0254	22.121	22.3984	21.7861	21.6998	19.837	18.6464	19.2172
70	IL17RD-Hs00296982_m1	Core downregulated	27.1386	26.133	25.8211	25.9402	26.6668	26.4506	26.4229	26.3187	26.6623	26.8434	26.3476	24.3413	24.5371	24.6074	26.4843	26.1631	28.0889	26.8115	26.8171	27.6033	23.9777	24.0043	26.7579	26.4171	26.5823	26.5419	26.4219	26.9451	23.9593	24.5274	26.7863	26.5799	27.6511	27.3816	27.2332	28.2153	26.4794	26.5711	27.0951	27.0083	26.947	27.3758	26.4493	26.6159	28.9981	28.1834	27.227
71	PDZRN3-Hs00392900_m1	Core downregulated	29.3382	29.2796	29.0919	27.3036	28.5924	28.9408	26.8192	28.8317	26.063	28.7493	28.4478	26.9191	26.8186	27.6118	28.8339	29.8926	27.4894	28.8802	28.6096	30.2489	27.623	30.1242	30.1694	30.0197	29.2997	27.8595	27.3129	27.0108	34.1566	37.1197	36.2236	36.6195	26.3539	26.3634	28.331	28.3138	28.991	29.537	27.2558	26.8958	26.8536	26.683	30.5361	31.6922	31.8142	31.7543	28.2223
72	LGALS3-Hs00173587_m1	Core upregulated	26.0607	24.9176	25.5025	24.9466	23.8019	23.8374	23.235	26.0519	25.0273	25.0789	26.5805	26.3003	25.7303	25.8442	24.0654	21.4026	26.8277	27.4935	25.5022	25.7609	22.3838	22.6775	26.3835	25.7103	25.1453	24.3334	25.1953	24.9843	23.4424	23.4166	27.0997	25.1925	24.4021	25.0205	23.1476	23.7548	24.7384	24.9457	26.3247	25.3936	25.1329	25.2916	25.2207	24.7634	25.1361	23.2289	23.7673
73	FAM69A-Hs00961685_m1	Core upregulated	25.674	25.4537	25.2949	23.9117	24.4048	25.9317	23.7452	25.245	24.8454	26.2373	26.4089	28.1246	29.8083	28.8179	24.6691	23.4161	26.1678	26.2994	26.5653	26.5581	24.5867	25.1008	26.1679	25.71	25.2991	24.3804	24.6036	25.5533	25.1487	27.8375	25.7286	23.5786	25.3507	25.9066	24.9372	25.5652	26.7634	26.9026	26.0852	25.9964	25.7432	25.7696	25.551	25.2736	27.1374	26.0786	26.6327
74	TERT-Hs00972656_m1	Marker	37.3631	37.4268	37.1163	37.135	36.7704	36.3594	37.2071	37.4702	35.3817	36.9308	37.0349	37.1853	36.6306	36.3457	32.6323	31.8355	32.7912	32.0095	31.9777	32.6478	33.0961	32.5795	31.8916	34.3647	31.7753	32.5129	29.0358	27.1772	30.7147	30.3231	31.8769	31.3147	31.0453	30.8251	31.1504	31.667	30.1934	29.8946	30.7025	30.221	30.2852	29.8789	29.3728	28.2441	30.1601	29.9355	33.9399
75	PLS3-Hs00418605_g1	Core upregulated	24.9685	28.0431	27.9882	25.1031	23.889	26.1017	26.6242	24.8546	28.0743	28.8444	22.9133	26.5527	25.71	25.0009	22.4564	21.814	25.7192	26.4173	26.1924	24.8731	22.1937	22.2729	22.6827	22.4052	21.9337	22.263	25.2839	25.7711	23.052	23.0634	22.0961	22.3695	23.8969	23.7141	23.1061	23.5842	25.2998	25.0781	25.3046	25.3742	25.566	25.0236	23.9638	23.3786	22.0544	22.4723	25.519
76	PTEN-Hs02621230_s1	Core downregulated	30.3606	27.8565	27.6852	29.5029	30.3055	27.4219	26.5916	29.2926	26.66	27.463	29.5541	28.0749	27.7271	28.1144	36.0628	34.4472	30.3453	30.742	27.1387	27.9536	36.6825	36.1982	28.7164	28.4179	29.2001	29.2225	33.8327	30.5945	28.1332	28.7385	29.1207	28.4671	29.6307	30.2509	30.9632	31.0604	28.4955	28.6691	31.3026	31.4887	31.1171	31.438	34.465	35.8176	30.1171	31.1799	36.2291
77	SALL2-Hs00826674_m1	Core downregulated	34.7185	32.1735	32.0093	32.2936	33.7339	32.4478	29.8969	35.2966	30.9813	32.9512	34.8534	32.9769	32.5323	33.4493	30.568	29.6479	31.1785	31.1833	32.4858	29.3654	32.8072	34.0798	35.0123	34.2528	34.1647	32.187	32.6357	33.3936	33.8446	37.1076	33.8882	32.0696	32.7652	33.07	33.4687	34.2194	32.8145	32.3566	31.9695	32.0512	31.8289	31.8406	32.7656	33.3782	33.4376	31.8589	30.6425
78	KCTD12-Hs00540818_s1	Core downregulated	30.9684	30.6658	30.4188	33.3997	33.6818	32.0789	33.3905	30.1286	28.1195	29.7154	26.5093	25.8245	27.4215	27.0287	26.8154	27.3993	31.1987	32.1476	34.7669	32.8079	26.9208	28.9328	34.4442	32.7378	32.2141	31.5801	30.3851	32.3282	30.432	31.8814	26.3058	25.8721	27.6155	28.5229	28.8671	28.9601	28.0255	28.1984	30.8667	31.7184	30.1546	31.5438	28.2954	29.8315	30.4426	30.1094	25.8996
79	TES-Hs00210319_m1	Core downregulated	26.0407	26.0234	26.1843	27.8462	27.0621	28.249	28.5755	26.1805	27.5256	26.8012	32.6122	25.5621	26.1915	26.4959	36.0628	34.0289	37.426	36.7932	36.2646	37.6966	33.0337	36.1982	36.7496	37.3847	37.3161	36.5609	37.8952	37.3434	34.5099	36.6364	34.5468	36.4158	33.7919	34.5871	37.6253	36.668	37.3582	37.6307	37.9303	37.5949	37.7655	37.7285	34.465	35.8176	37.1917	36.2187	34.9846
80	SOX2-Hs01053049_s1	Marker	25.5639	21.722	21.8017	24.2669	25.9612	22.2261	20.5572	24.8118	20.8435	21.9747	24.4256	23.5793	23.5583	24.3437	23.7367	22.3595	23.4061	23.1825	21.8586	22.4367	25.0084	27.0937	24.6013	24.1435	24.0396	23.4511	22.8607	23.0029	24.819	24.6364	24.6343	24.3563	23.2317	23.8651	23.4278	24.5213	23.0302	23.1714	23.1553	22.9822	22.8075	23.2731	23.3763	23.9344	25.4774	26.9955	21.9117
81	LPAR6-Hs00271758_s1	Core downregulated	31.3066	29.3789	29.5537	34.4667	34.0444	31.5452	30.8736	31.6254	29.2053	30.0259	29.8782	28.3549	28.6466	29.3604	31.0081	29.3145	28.5633	29.5534	28.7123	28.461	27.3947	28.7559	30.0937	30.2272	29.9338	29.4532	29.7489	29.6616	30.0079	31.3645	29.16	28.71	32.9689	33.2368	31.0831	31.924	28.5932	28.6464	29.9466	29.3144	29.7956	29.4459	31.5896	31.6883	29.8375	30.2966	31.2782
82	ODZ2-Hs00393060_m1	Core downregulated	28.6945	27.7625	27.632	26.8255	27.7498	27.4229	26.9849	29.2302	28.3059	29.3517	25.7205	27.3762	25.1127	25.6058	29.8216	29.0278	25.1366	26.1526	27.0986	26.7896	27.5079	29.3394	26.2756	26.2078	25.8825	25.9739	27.5808	28.9223	25.0404	26.0609	28.5682	26.5373	31.6069	31.4296	25.473	26.5296	30.9989	30.9779	28.0282	26.8627	28.67	27.8771	27.0646	28.2177	30.9958	32.2814	27.1925
83	NNMT-Hs00196287_m1	Core upregulated	31.314	27.9424	28.0448	28.9599	31.9464	29.4986	29.7758	32.4953	29.2526	28.4427	29.9639	28.1568	29.5795	28.7523	30.0008	30.0343	24.1216	25.9289	23.7378	22.9334	21.9448	22.9038	29.7261	27.3784	28.2509	27.9009	30.8723	30.938	24.1037	27.1828	33.1619	29.9023	27.9246	27.266	24.308	24.231	27.6345	27.7715	29.8875	28.73	30.6323	29.0123	24.9799	26.7954	23.9873	24.0629	23.5405
84	CACNG8-Hs01100182_m1	Core downregulated	37.3631	33.3988	32.8064	32.7642	36.7704	33.0916	34.6836	34.0482	33.1361	35.2599	28.7067	27.7741	26.2619	28.1643	28.7886	27.8121	27.2219	28.5065	29.3448	29.4822	29.2419	31.6272	32.9119	32.7368	31.9901	30.5096	28.1482	28.9209	30.4356	29.9073	30.9538	36.6195	33.3081	33.3085	34.3445	34.0348	27.3275	27.5646	31.8194	33.1629	30.3573	30.6619	27.7431	27.729	31.4311	31.9008	32.0127
85	PRSS12-Hs00186221_m1	Core upregulated	30.2151	35.0344	34.9618	32.245	30.6157	33.5878	33.6138	30.1521	31.7599	33.6886	37.0349	30.422	29.7094	28.9021	26.5097	26.8123	28.8996	29.9818	33.4855	33.8074	25.2879	26.0408	24.6737	24.6605	24.5443	25.2579	31.201	33.8257	25.1349	24.6439	31.4835	31.4613	27.4455	27.0009	25.9276	26.5846	37.3582	37.6245	28.3586	28.3485	27.6689	27.5062	24.7835	24.6498	24.2807	24.4405	30.7457
86	FOXJ1-Hs00230964_m1	Core downregulated	36.0757	33.3065	32.7847	26.8257	33.4435	29.8274	26.5224	35.2544	28.5484	33.3739	35.5646	30.9993	29.5487	33.0271	29.0826	28.7383	31.6309	32.301	30.5467	31.6544	36.6825	36.1982	33.8734	33.453	32.8349	30.06	31.7676	31.2462	33.761	36.548	31.0612	30.5065	29.9104	31.2268	30.2636	30.9224	28.2462	28.2733	31.4109	31.2744	30.632	31.1674	30.3489	30.8833	36.1794	37.121	31.0834
87	NTN1-Hs00180355_m1	Core downregulated	30.5538	29.6824	29.4266	26.4873	30.2023	27.0724	26.1402	30.0159	26.9998	28.9269	26.9823	25.6654	25.896	26.3685	28.6914	28.301	29.3197	28.7285	27.927	30.1968	33.1195	32.0762	28.3614	29.503	29.5226	28.5358	27.5421	26.5569	34.4657	35.7106	25.8722	24.5841	27.6569	28.3988	28.6781	30.2043	27.4182	27.4077	26.3938	26.5108	26.5014	26.2839	25.4978	26.7525	31.541	35.1401	28.6233
88	LMO3-Hs00375237_m1	Core downregulated	29.6379	28.9222	29.1002	34.6717	36.7704	34.7834	30.8914	30.0511	27.4007	30.2999	33.9234	29.1704	25.6881	29.2345	36.0628	34.4472	31.6248	35.0353	27.2683	28.568	35.2634	36.0817	37.868	37.3847	37.3161	36.5609	32.9615	35.156	31.9479	33.7409	37.4716	36.6195	36.6747	37.3834	28.6919	28.6111	32.436	31.189	27.9774	28.5377	28.1985	29.2801	34.465	35.8176	38.0091	37.121	35.1144
89	CHI3L1-Hs00609691_m1	Marker	34.4405	32.1012	32.4725	34.2426	35.2805	30.8062	33.5439	37.4702	34.3736	33.9999	31.9885	32.3029	30.9137	30.6861	27.7493	29.6268	22.7913	27.0565	28.6442	27.1369	22.6509	24.5737	30.885	31.4566	31.5617	25.4548	30.7491	28.1073	33.3815	37.0631	24.7708	23.6547	29.029	31.0833	24.4096	27.0836	22.1382	23.394	28.5468	28.1813	29.0466	29.9099	34.465	35.7734	23.9667	28.3531	21.4972
90	CD9-Hs01124025_g1	Core upregulated	27.8174	30.8204	31.0501	25.0394	24.0999	25.4562	24.3531	28.1687	28.2316	29.8172	27.1222	27.7651	28.0955	27.5887	20.1312	19.6485	22.8403	22.1817	22.0857	21.9187	23.7572	22.9979	23.7935	23.7766	23.4345	23.5856	23.2801	23.8703	24.6867	24.4111	26.0248	24.6084	22.0871	22.87	23.5405	24.2234	22.8415	22.9708	23.4807	23.542	23.3526	23.7675	22.6159	22.6822	23.3531	23.1606	23.4409
91	ADD2-Hs00242289_m1	Core upregulated	26.2217	27.8306	27.867	27.2018	27.0667	28.5673	27.9618	25.3833	27.753	28.7643	28.0869	37.4506	30.4065	32.6427	26.29	26.3293	25.005	24.7893	26.9379	27.4323	27.8376	27.144	27.204	26.9845	26.7927	27.302	24.9072	25.5292	26.8097	25.3386	27.2	27.3823	28.2956	28.3044	30.8832	31.7333	26.1802	26.4619	25.8239	25.5176	25.5814	25.5512	26.3936	26.4821	26.6314	25.472	28.2343
92	MYL9-Hs00697086_m1	Core downregulated	25.7908	24.6567	24.9399	21.0818	22.3602	23.5142	23.842	26.9762	28.4458	28.71	24.0908	23.0304	25.6066	24.5438	30.7257	33.2559	28.8304	32.9692	27.881	26.6445	22.013	23.4157	33.2846	33.3977	32.9602	32.5152	32.3189	31.6251	27.6074	29.8114	23.2717	22.8952	28.3227	28.1201	26.8376	27.6447	28.7299	27.9036	34.7321	32.7862	31.121	31.5009	30.4608	31.6163	26.6608	26.1812	26.5689
93	LYST-Hs00179814_m1	Core upregulated	31.3888	30.4847	30.4309	30.7587	30.3269	30.7734	29.4764	30.778	30.1297	31.411	31.0973	31.1496	32.8451	32.3986	27.2537	26.1132	28.7944	28.5307	29.7199	29.1722	28.5362	29.2444	29.9381	30.3094	30.0776	29.8286	30.737	30.993	29.8602	28.5468	29.7348	28.6086	28.5519	29.5802	29.9469	31.2791	28.6706	29.2842	29.7688	29.8365	29.9175	30.5882	27.5946	28.2334	29.1121	28.0816	28.1178
94	LAMA2-Hs00166308_m1	Core downregulated	35.6176	37.4268	37.077	37.135	36.7704	36.3594	37.2071	37.4702	35.3817	36.9308	31.1417	29.0581	26.8765	29.5244	31.1098	32.6151	28.1219	32.6112	27.1349	25.8625	25.4926	28.49	31.4205	30.7482	30.2307	28.9358	37.7861	37.2867	28.8495	29.8689	37.4716	35.6033	31.173	33.4019	32.8031	32.1921	30.9586	31.8159	30.5409	29.41	36.0325	35.4178	26.8327	26.9914	33.6811	34.0873	33.1966
95	PLA2G4A-Hs00233352_m1	Core upregulated	29.5976	33.5906	33.2354	36.0956	36.7704	32.3188	33.3102	29.6704	31.9683	31.7186	29.9059	35.3546	32.2873	33.3034	28.08	27.6535	28.9868	29.389	30.217	31.4348	28.9403	28.1006	29.2522	28.8949	28.4088	28.7245	30.2209	29.2656	29.642	29.4831	30.5885	29.4429	26.8073	27.4192	31.7556	31.8109	26.8697	26.7407	27.4484	26.7874	27.1356	26.7703	26.5125	27.2091	29.5662	27.4521	28.9623
96	BACE2-Hs00273238_m1	Core upregulated	26.8733	27.1191	27.2102	26.8564	25.9934	27.6874	27.0513	26.6266	27.4543	28.0931	34.0742	32.2092	31.2809	31.3147	25.0259	23.9155	27.048	26.4632	28.0345	27.036	25.9942	24.6585	25.4179	25.3608	25.1149	25.2085	35.5686	37.2818	29.6529	30.5341	26.908	26.1266	25.6655	25.8515	27.1925	28.8985	27.7868	28.2828	30.8242	30.3661	30.3467	30.7671	26.3157	26.3135	26.7832	25.6841	26.9748
[truncated: 1 more columns]
