# Supplementary material for: Digital transcriptome profiling of normal and glioblastoma-derived neural stem cells identifies genes associated with patient survival
Source: Genome Med. 2012 Oct 9;4(10):76. doi: 10.1186/gm377 (PMC3556652; doi:10.1186/gm377)
Supplement: Additional file 4 — TCGA sample IDs. Table listing sample identifiers for the TCGA expression and survival data used. Format: XLS. [file gm377-S4.XLS]

## Sheet: Dataset GBM
Additional file 4 - TCGA sample IDs
Sample identifiers from The Cancer Genome Atlas (TCGA) are listed. We included all glioblastoma samples for which Affymetrix exon array data was available at the TCGA data portal (http://cancergenome.nih.gov) at the time of this study, additionally requiring samples to be categorized as untreated primary glioblastoma from a patient with known vital status and no prior glioma. Where several hybrid…
TCGA sample ID	Sample type
TCGA-02-0001-01C-01R-0178-03	glioblastoma
TCGA-02-0003-01A-01R-0178-03	glioblastoma
TCGA-02-0006-01B-01R-0178-03	glioblastoma
TCGA-02-0009-01A-01R-0178-03	glioblastoma
TCGA-02-0011-01B-01R-0178-03	glioblastoma
TCGA-02-0014-01A-01R-0178-03	glioblastoma
TCGA-02-0021-01A-01R-0178-03	glioblastoma
TCGA-02-0027-01A-01R-0178-03	glioblastoma
TCGA-02-0033-01A-01R-0178-03	glioblastoma
TCGA-02-0034-01A-01R-0178-03	glioblastoma
TCGA-02-0037-01A-01R-0178-03	glioblastoma
TCGA-02-0038-01A-01R-0178-03	glioblastoma
TCGA-02-0046-01A-01R-0178-03	glioblastoma
TCGA-02-0047-01A-01R-0178-03	glioblastoma
TCGA-02-0052-01A-01R-0178-03	glioblastoma
TCGA-02-0054-01A-01R-0178-03	glioblastoma
TCGA-02-0055-01A-01R-0178-03	glioblastoma
TCGA-02-0060-01A-01R-0178-03	glioblastoma
TCGA-14-0787-01A-01R-0390-03	glioblastoma
TCGA-12-0821-01A-01R-0390-03	glioblastoma
TCGA-16-0849-01A-01R-0390-03	glioblastoma
TCGA-06-0878-01A-01R-0390-03	glioblastoma
TCGA-14-0789-01A-01R-0390-03	glioblastoma
TCGA-12-0822-01A-01R-0390-03	glioblastoma
TCGA-16-0850-01A-01R-0390-03	glioblastoma
TCGA-06-0879-01A-01R-0390-03	glioblastoma
TCGA-14-0813-01A-01R-0390-03	glioblastoma
TCGA-12-0826-01A-01R-0390-03	glioblastoma
TCGA-06-0881-01A-02R-0390-03	glioblastoma
TCGA-14-0817-01A-01R-0390-03	glioblastoma
TCGA-12-0827-01A-01R-0390-03	glioblastoma
TCGA-14-0867-01A-01R-0390-03	glioblastoma
TCGA-06-0882-01A-01R-0390-03	glioblastoma
TCGA-12-0670-01B-01R-0390-03	glioblastoma
TCGA-12-0828-01A-01R-0390-03	glioblastoma
TCGA-14-0871-01A-01R-0390-03	glioblastoma
TCGA-12-0818-01A-01R-0390-03	glioblastoma
TCGA-12-0829-01A-01R-0390-03	glioblastoma
TCGA-06-0875-01A-01R-0390-03	glioblastoma
TCGA-12-0819-01A-01R-0390-03	glioblastoma
TCGA-16-0846-01A-01R-0390-03	glioblastoma
TCGA-06-0876-01A-01R-0390-03	glioblastoma
TCGA-12-0820-01A-01R-0390-03	glioblastoma
TCGA-16-0848-01A-01R-0390-03	glioblastoma
TCGA-06-0877-01A-01R-0390-03	glioblastoma
TCGA-06-0155-01B-01R-0523-03	glioblastoma
TCGA-19-0964-01A-01R-0523-03	glioblastoma
TCGA-16-1063-01B-01R-0523-03	glioblastoma
TCGA-12-1092-01B-01R-0523-03	glioblastoma
TCGA-19-1392-01A-01R-0523-03	glioblastoma
TCGA-15-1447-01A-01R-0523-03	glioblastoma
TCGA-14-0736-01A-01R-0523-03	glioblastoma
TCGA-14-1034-01A-01R-0523-03	glioblastoma
TCGA-06-1084-01A-01R-0523-03	glioblastoma
TCGA-12-1093-01A-01R-0523-03	glioblastoma
TCGA-14-1396-01A-01R-0523-03	glioblastoma
TCGA-14-0783-01B-01R-0523-03	glioblastoma
TCGA-06-1086-01A-02R-0523-03	glioblastoma
TCGA-12-1094-01A-01R-0523-03	glioblastoma
TCGA-14-1401-01A-01R-0523-03	glioblastoma
TCGA-14-1451-01A-01R-0523-03	glioblastoma
TCGA-14-0786-01B-01R-0523-03	glioblastoma
TCGA-06-1087-01A-02R-0523-03	glioblastoma
TCGA-12-1095-01A-01R-0523-03	glioblastoma
TCGA-14-1402-01A-01R-0523-03	glioblastoma
TCGA-14-1452-01A-01R-0523-03	glioblastoma
TCGA-16-1055-01B-01R-0523-03	glioblastoma
TCGA-12-1088-01A-01R-0523-03	glioblastoma
TCGA-12-1096-01A-01R-0523-03	glioblastoma
TCGA-26-1438-01A-01R-0523-03	glioblastoma
TCGA-14-1453-01A-01R-0523-03	glioblastoma
TCGA-19-0960-01A-02R-0523-03	glioblastoma
TCGA-16-1056-01B-01R-0523-03	glioblastoma
TCGA-12-1089-01A-01R-0523-03	glioblastoma
TCGA-12-1097-01B-01R-0523-03	glioblastoma
TCGA-26-1440-01A-01R-0523-03	glioblastoma
TCGA-19-0962-01B-01R-0523-03	glioblastoma
TCGA-16-1060-01A-01R-0523-03	glioblastoma
TCGA-12-1090-01A-01R-0523-03	glioblastoma
TCGA-12-1098-01C-01R-0523-03	glioblastoma
TCGA-26-1443-01A-01R-0523-03	glioblastoma
TCGA-14-1459-01A-01R-0523-03	glioblastoma
TCGA-19-0963-01B-01R-0523-03	glioblastoma
TCGA-16-1062-01A-01R-0523-03	glioblastoma
TCGA-12-1091-01A-01R-0523-03	glioblastoma
TCGA-12-1099-01A-01R-0523-03	glioblastoma
TCGA-15-1446-01A-01R-0523-03	glioblastoma
TCGA-19-0955-01A-02R-0523-03	glioblastoma
TCGA-14-1454-01A-01R-0523-03	glioblastoma
TCGA-02-0069-01A-01R-0194-03	glioblastoma
TCGA-02-0071-01A-01R-0194-03	glioblastoma
TCGA-02-0074-01A-01R-0194-03	glioblastoma
TCGA-02-0080-01A-01R-0194-03	glioblastoma
TCGA-02-0075-01A-01R-0194-03	glioblastoma
TCGA-02-0099-01A-01R-0194-03	glioblastoma
TCGA-02-0085-01A-01R-0194-03	glioblastoma
TCGA-02-0064-01A-01R-0194-03	glioblastoma
TCGA-02-0086-01A-01R-0194-03	glioblastoma
TCGA-28-1745-01B-01R-0597-03	glioblastoma
TCGA-28-1760-01A-01R-0597-03	glioblastoma
TCGA-19-1788-01A-01R-0597-03	glioblastoma
TCGA-19-1389-01A-01R-0597-03	glioblastoma
TCGA-14-1827-01A-01R-0597-03	glioblastoma
TCGA-12-1598-01A-01R-0597-03	glioblastoma
TCGA-28-1746-01A-01R-0597-03	glioblastoma
TCGA-26-1799-01A-02R-0597-03	glioblastoma
TCGA-19-1789-01A-01R-0597-03	glioblastoma
TCGA-06-1800-01A-01R-0597-03	glioblastoma
TCGA-14-1829-01A-01R-0597-03	glioblastoma
TCGA-14-1455-01A-01R-0597-03	glioblastoma
TCGA-28-1749-01A-01R-0597-03	glioblastoma
TCGA-14-0812-01B-01R-0597-03	glioblastoma
TCGA-19-1791-01A-01R-0597-03	glioblastoma
TCGA-06-1801-01A-02R-0597-03	glioblastoma
TCGA-14-1037-01A-01R-0597-03	glioblastoma
TCGA-14-1458-01A-01R-0597-03	glioblastoma
TCGA-28-1750-01A-01R-0597-03	glioblastoma
TCGA-14-0865-01B-01R-0597-03	glioblastoma
TCGA-19-0957-01C-01R-0597-03	glioblastoma
TCGA-06-1802-01A-01R-0597-03	glioblastoma
TCGA-27-1830-01A-01R-0597-03	glioblastoma
TCGA-12-1599-01A-01R-0597-03	glioblastoma
TCGA-28-1751-01A-02R-0597-03	glioblastoma
TCGA-14-0866-01B-01R-0597-03	glioblastoma
TCGA-19-1385-01A-02R-0597-03	glioblastoma
TCGA-06-1805-01A-01R-0597-03	glioblastoma
TCGA-27-1832-01A-01R-0597-03	glioblastoma
TCGA-12-1600-01A-01R-0597-03	glioblastoma
TCGA-28-1752-01A-01R-0597-03	glioblastoma
TCGA-14-1794-01A-01R-0597-03	glioblastoma
TCGA-19-1386-01A-01R-0597-03	glioblastoma
TCGA-14-1821-01A-01R-0597-03	glioblastoma
TCGA-27-1833-01A-01R-0597-03	glioblastoma
TCGA-28-1755-01A-01R-0597-03	glioblastoma
TCGA-14-1795-01A-01R-0597-03	glioblastoma
TCGA-19-1387-01A-01R-0597-03	glioblastoma
TCGA-27-1834-01A-01R-0597-03	glioblastoma
TCGA-12-1602-01A-01R-0597-03	glioblastoma
TCGA-28-1757-01A-02R-0597-03	glioblastoma
TCGA-19-1786-01A-01R-0597-03	glioblastoma
TCGA-19-1388-01A-01R-0597-03	glioblastoma
TCGA-14-1825-01A-01R-0597-03	glioblastoma
TCGA-06-2561-01A-02R-0790-03	glioblastoma
TCGA-06-2570-01A-01R-0790-03	glioblastoma
TCGA-27-1838-01A-01R-0790-03	glioblastoma
TCGA-27-2528-01A-01R-0790-03	glioblastoma
TCGA-06-2562-01A-01R-0790-03	glioblastoma
TCGA-14-0790-01B-01R-0790-03	glioblastoma
TCGA-27-2518-01A-01R-0790-03	glioblastoma
TCGA-28-1747-01C-01R-0790-03	glioblastoma
TCGA-28-2513-01A-01R-0790-03	glioblastoma
TCGA-02-2483-01A-01R-0790-03	glioblastoma
TCGA-06-2563-01A-01R-0790-03	glioblastoma
TCGA-14-1456-01C-01R-0790-03	glioblastoma
TCGA-27-2519-01A-01R-0790-03	glioblastoma
TCGA-28-1753-01A-01R-0790-03	glioblastoma
TCGA-28-2514-01A-02R-0790-03	glioblastoma
TCGA-02-2485-01A-01R-0790-03	glioblastoma
TCGA-06-2564-01A-01R-0790-03	glioblastoma
TCGA-14-2554-01A-01R-0790-03	glioblastoma
TCGA-27-2521-01A-01R-0790-03	glioblastoma
TCGA-28-1756-01C-01R-0790-03	glioblastoma
TCGA-32-1970-01A-01R-0790-03	glioblastoma
TCGA-02-2486-01A-01R-0790-03	glioblastoma
TCGA-06-2565-01A-01R-0790-03	glioblastoma
TCGA-27-1831-01A-01R-0790-03	glioblastoma
TCGA-27-2523-01A-01R-0790-03	glioblastoma
TCGA-32-1976-01A-01R-0790-03	glioblastoma
TCGA-06-2557-01A-01R-0790-03	glioblastoma
TCGA-06-2566-01A-01R-0790-03	glioblastoma
TCGA-27-1835-01A-01R-0790-03	glioblastoma
TCGA-27-2524-01A-01R-0790-03	glioblastoma
TCGA-28-2502-01B-01R-0790-03	glioblastoma
TCGA-32-1982-01A-01R-0790-03	glioblastoma
TCGA-06-2558-01A-01R-0790-03	glioblastoma
TCGA-06-2567-01A-01R-0790-03	glioblastoma
TCGA-27-1836-01A-01R-0790-03	glioblastoma
TCGA-27-2526-01A-01R-0790-03	glioblastoma
TCGA-28-2506-01A-02R-0790-03	glioblastoma
TCGA-32-1986-01A-01R-0790-03	glioblastoma
TCGA-06-2559-01A-01R-0790-03	glioblastoma
TCGA-06-2569-01A-01R-0790-03	glioblastoma
TCGA-27-1837-01A-01R-0790-03	glioblastoma
TCGA-27-2527-01A-01R-0790-03	glioblastoma
TCGA-28-2509-01A-01R-0790-03	glioblastoma
TCGA-06-0129-01A-01R-0212-03	glioblastoma
TCGA-06-0139-01A-01R-0212-03	glioblastoma
TCGA-06-0130-01A-01R-0212-03	glioblastoma
TCGA-06-0122-01A-01R-0212-03	glioblastoma
TCGA-06-0133-01A-02R-0212-03	glioblastoma
TCGA-06-0141-01A-01R-0212-03	glioblastoma
TCGA-06-0124-01A-01R-0212-03	glioblastoma
TCGA-06-0147-01A-01R-0212-03	glioblastoma
TCGA-06-0125-01A-01R-0212-03	glioblastoma
TCGA-06-0143-01A-01R-0212-03	glioblastoma
TCGA-06-0126-01A-01R-0212-03	glioblastoma
TCGA-06-0137-01A-03R-0212-03	glioblastoma
TCGA-06-0169-01A-01R-0212-03	glioblastoma
TCGA-06-0128-01A-01R-0212-03	glioblastoma
TCGA-06-0145-01A-02R-0212-03	glioblastoma
TCGA-12-3653-01A-01R-0917-03	glioblastoma
TCGA-19-2623-01A-01R-0917-03	glioblastoma
TCGA-32-2638-01A-01R-0917-03	glioblastoma
TCGA-12-3644-01A-01R-0917-03	glioblastoma
TCGA-14-2555-01B-01R-0917-03	glioblastoma
TCGA-19-2624-01A-01R-0917-03	glioblastoma
TCGA-41-2571-01A-01R-0917-03	glioblastoma
TCGA-12-3646-01A-01R-0917-03	glioblastoma
TCGA-14-3477-01A-01R-0917-03	glioblastoma
TCGA-19-2625-01A-01R-0917-03	glioblastoma
TCGA-41-2573-01A-01R-0917-03	glioblastoma
TCGA-12-3648-01A-01R-0917-03	glioblastoma
TCGA-19-1390-01A-01R-0917-03	glioblastoma
TCGA-41-2575-01A-01R-0917-03	glioblastoma
TCGA-12-3649-01A-01R-0917-03	glioblastoma
TCGA-19-1787-01B-01R-0917-03	glioblastoma
TCGA-32-2615-01A-01R-0917-03	glioblastoma
TCGA-41-3392-01A-01R-0917-03	glioblastoma
TCGA-12-3650-01A-01R-0917-03	glioblastoma
TCGA-32-2616-01A-01R-0917-03	glioblastoma
TCGA-12-3651-01A-01R-0917-03	glioblastoma
TCGA-19-2620-01A-01R-0917-03	glioblastoma
TCGA-32-2632-01A-01R-0917-03	glioblastoma
TCGA-12-3652-01A-01R-0917-03	glioblastoma
TCGA-19-2621-01B-01R-0917-03	glioblastoma
TCGA-32-2634-01A-01R-0917-03	glioblastoma
TCGA-06-0156-01A-02R-0232-03	glioblastoma
TCGA-06-0168-01A-02R-0232-03	glioblastoma
TCGA-06-0185-01A-01R-0232-03	glioblastoma
TCGA-06-0208-01B-01R-0232-03	glioblastoma
TCGA-06-0138-01A-02R-0232-03	glioblastoma
TCGA-06-0173-01A-01R-0232-03	glioblastoma
TCGA-06-0187-01A-01R-0232-03	glioblastoma
TCGA-06-0210-01A-01R-0232-03	glioblastoma
TCGA-06-0157-01A-01R-0232-03	glioblastoma
TCGA-06-0174-01A-01R-0232-03	glioblastoma
TCGA-06-0188-01A-01R-0232-03	glioblastoma
TCGA-06-0241-01A-02R-0232-03	glioblastoma
TCGA-06-0148-01A-04R-0232-03	glioblastoma
TCGA-06-0158-01A-01R-0232-03	glioblastoma
TCGA-06-0189-01A-05R-0232-03	glioblastoma
TCGA-06-0211-01B-01R-0232-03	glioblastoma
TCGA-06-0132-01A-02R-0232-03	glioblastoma
TCGA-06-0190-01A-01R-0232-03	glioblastoma
TCGA-06-0214-01A-02R-0232-03	glioblastoma
TCGA-06-0171-01A-02R-0232-03	glioblastoma
TCGA-06-0154-01A-02R-0232-03	glioblastoma
TCGA-06-0166-01A-01R-0232-03	glioblastoma
TCGA-06-0176-01A-03R-0232-03	glioblastoma
TCGA-06-0195-01B-01R-0232-03	glioblastoma
TCGA-06-0219-01A-01R-0232-03	glioblastoma
TCGA-06-0178-01A-01R-0232-03	glioblastoma
TCGA-06-0197-01A-02R-0232-03	glioblastoma
TCGA-06-0221-01A-01R-0232-03	glioblastoma
TCGA-06-0184-01A-01R-0232-03	glioblastoma
TCGA-06-0237-01A-02R-0232-03	glioblastoma
TCGA-06-0201-01A-01R-0245-03	glioblastoma
TCGA-06-0216-01A-01R-0245-03	glioblastoma
TCGA-02-0422-01A-01R-0281-03	glioblastoma
TCGA-06-0175-01A-01R-0281-03	glioblastoma
TCGA-06-0397-01A-01R-0281-03	glioblastoma
TCGA-06-0412-01A-01R-0281-03	glioblastoma
TCGA-08-0510-01A-01R-0281-03	glioblastoma
TCGA-08-0518-01A-01R-0281-03	glioblastoma
TCGA-08-0522-01A-01R-0281-03	glioblastoma
TCGA-08-0524-01A-01R-0281-03	glioblastoma
TCGA-08-0525-01A-01R-0281-03	glioblastoma
TCGA-02-0269-01B-01R-0281-03	glioblastoma
TCGA-02-0337-01A-01R-0281-03	glioblastoma
TCGA-02-0446-01A-01R-0281-03	glioblastoma
TCGA-06-0177-01A-01R-0281-03	glioblastoma
TCGA-06-0410-01A-01R-0281-03	glioblastoma
TCGA-08-0514-01A-01R-0281-03	glioblastoma
TCGA-02-0087-01A-01R-0281-03	glioblastoma
TCGA-02-0271-01A-01R-0281-03	glioblastoma
TCGA-02-0325-01A-01R-0281-03	glioblastoma
TCGA-02-0338-01A-01R-0281-03	glioblastoma
TCGA-02-0451-01A-01R-0281-03	glioblastoma
TCGA-06-0179-01A-02R-0281-03	glioblastoma
TCGA-08-0516-01A-01R-0281-03	glioblastoma
TCGA-08-0529-01A-02R-0281-03	glioblastoma
TCGA-02-0106-01A-01R-0281-03	glioblastoma
TCGA-02-0281-01A-01R-0281-03	glioblastoma
TCGA-02-0326-01A-01R-0281-03	glioblastoma
TCGA-02-0339-01A-01R-0281-03	glioblastoma
TCGA-02-0456-01A-01R-0281-03	glioblastoma
TCGA-06-0182-01A-01R-0281-03	glioblastoma
TCGA-06-0413-01A-01R-0281-03	glioblastoma
TCGA-08-0517-01A-01R-0281-03	glioblastoma
TCGA-08-0531-01A-01R-0281-03	glioblastoma
TCGA-02-0111-01A-01R-0281-03	glioblastoma
TCGA-02-0285-01A-01R-0281-03	glioblastoma
TCGA-06-0146-01A-01R-0281-03	glioblastoma
TCGA-06-0194-01A-01R-0281-03	glioblastoma
TCGA-06-0414-01A-01R-0281-03	glioblastoma
TCGA-02-0289-01A-01R-0281-03	glioblastoma
TCGA-02-0330-01A-01R-0281-03	glioblastoma
TCGA-02-0430-01A-01R-0281-03	glioblastoma
TCGA-06-0149-01A-05R-0281-03	glioblastoma
TCGA-06-0394-01A-01R-0281-03	glioblastoma
TCGA-08-0509-01A-01R-0281-03	glioblastoma
TCGA-08-0520-01A-01R-0281-03	glioblastoma
TCGA-02-0290-01A-01R-0281-03	glioblastoma
TCGA-02-0332-01A-01R-0281-03	glioblastoma
TCGA-02-0432-01A-02R-0281-03	glioblastoma
TCGA-08-0521-01A-01R-0281-03	glioblastoma
TCGA-02-0260-01A-03R-0281-03	glioblastoma
TCGA-02-0317-01A-01R-0281-03	glioblastoma
TCGA-02-0333-01A-02R-0281-03	glioblastoma
TCGA-02-0439-01A-01R-0281-03	glioblastoma
TCGA-06-0164-01A-01R-0281-03	glioblastoma
TCGA-06-0402-01A-01R-0281-03	glioblastoma
TCGA-08-0511-01A-01R-0281-03	glioblastoma
TCGA-02-0266-01A-01R-0281-03	glioblastoma
TCGA-02-0321-01A-01R-0281-03	glioblastoma
TCGA-02-0440-01A-01R-0281-03	glioblastoma
TCGA-06-0409-01A-02R-0281-03	glioblastoma
TCGA-08-0512-01A-01R-0281-03	glioblastoma
TCGA-02-0258-01A-01R-0281-03	glioblastoma
TCGA-02-0004-01A-01R-0299-03	glioblastoma
TCGA-02-0048-01A-01R-0299-03	glioblastoma
TCGA-08-0245-01A-01R-0299-03	glioblastoma
TCGA-08-0353-01A-01R-0299-03	glioblastoma
TCGA-08-0380-01A-01R-0299-03	glioblastoma
TCGA-02-0051-01A-01R-0299-03	glioblastoma
TCGA-08-0246-01A-01R-0299-03	glioblastoma
TCGA-08-0354-01A-01R-0299-03	glioblastoma
TCGA-02-0015-01A-01R-0299-03	glioblastoma
TCGA-02-0059-01A-01R-0299-03	glioblastoma
TCGA-08-0344-01A-01R-0299-03	glioblastoma
TCGA-08-0355-01A-01R-0299-03	glioblastoma
TCGA-08-0385-01A-01R-0299-03	glioblastoma
TCGA-02-0016-01A-01R-0299-03	glioblastoma
TCGA-02-0068-01A-01R-0299-03	glioblastoma
TCGA-08-0346-01A-01R-0299-03	glioblastoma
TCGA-08-0356-01A-01R-0299-03	glioblastoma
TCGA-08-0389-01A-01R-0299-03	glioblastoma
TCGA-02-0023-01B-01R-0299-03	glioblastoma
TCGA-02-0070-01A-01R-0299-03	glioblastoma
TCGA-08-0347-01A-01R-0299-03	glioblastoma
TCGA-08-0357-01A-01R-0299-03	glioblastoma
TCGA-08-0390-01A-01R-0299-03	glioblastoma
TCGA-02-0025-01A-01R-0299-03	glioblastoma
TCGA-02-0104-01A-01R-0299-03	glioblastoma
TCGA-08-0348-01A-01R-0299-03	glioblastoma
TCGA-08-0359-01A-01R-0299-03	glioblastoma
TCGA-08-0392-01A-01R-0299-03	glioblastoma
TCGA-02-0026-01B-01R-0299-03	glioblastoma
TCGA-08-0350-01A-01R-0299-03	glioblastoma
TCGA-08-0360-01A-01R-0299-03	glioblastoma
TCGA-02-0039-01A-01R-0299-03	glioblastoma
TCGA-08-0244-01A-01R-0299-03	glioblastoma
TCGA-02-0079-01A-03R-0307-03	glioblastoma
TCGA-06-0648-01A-01R-0307-03	glioblastoma
TCGA-12-0616-01A-01R-0307-03	glioblastoma
TCGA-02-0084-01A-03R-0307-03	glioblastoma
TCGA-08-0345-01A-01R-0307-03	glioblastoma
TCGA-12-0618-01A-01R-0307-03	glioblastoma
TCGA-06-0127-01A-01R-0307-03	glioblastoma
TCGA-08-0349-01A-01R-0307-03	glioblastoma
TCGA-12-0619-01A-01R-0307-03	glioblastoma
TCGA-06-0152-01A-02R-0307-03	glioblastoma
TCGA-08-0352-01A-01R-0307-03	glioblastoma
TCGA-12-0620-01A-01R-0307-03	glioblastoma
TCGA-06-0238-01A-02R-0307-03	glioblastoma
TCGA-08-0358-01A-01R-0307-03	glioblastoma
TCGA-06-0644-01A-02R-0307-03	glioblastoma
TCGA-08-0373-01A-01R-0307-03	glioblastoma
TCGA-06-0645-01A-01R-0307-03	glioblastoma
TCGA-08-0386-01A-01R-0307-03	glioblastoma
TCGA-06-0646-01A-01R-0307-03	glioblastoma
TCGA-12-0615-01A-01R-0307-03	glioblastoma
TCGA-06-0192-01B-01R-0339-03	glioblastoma
TCGA-06-0686-01A-01R-0339-03	glioblastoma
TCGA-12-0775-01A-01R-0339-03	glioblastoma
TCGA-12-0688-01A-02R-0339-03	glioblastoma
TCGA-06-0745-01A-01R-0339-03	glioblastoma
TCGA-12-0776-01A-01R-0339-03	glioblastoma
TCGA-06-0649-01B-01R-0339-03	glioblastoma
TCGA-12-0691-01A-01R-0339-03	glioblastoma
TCGA-06-0747-01A-01R-0339-03	glioblastoma
TCGA-12-0778-01A-01R-0339-03	glioblastoma
TCGA-12-0692-01A-01R-0339-03	glioblastoma
TCGA-06-0749-01A-01R-0339-03	glioblastoma
TCGA-12-0780-01A-01R-0339-03	glioblastoma
TCGA-12-0654-01B-01R-0339-03	glioblastoma
TCGA-12-0703-01A-02R-0339-03	glioblastoma
TCGA-06-0750-01A-01R-0339-03	glioblastoma
TCGA-12-0656-01B-01R-0339-03	glioblastoma
TCGA-12-0707-01A-01R-0339-03	glioblastoma
TCGA-12-0769-01A-01R-0339-03	glioblastoma
TCGA-12-0657-01A-01R-0339-03	glioblastoma
TCGA-15-0742-01A-01R-0339-03	glioblastoma
TCGA-12-0772-01A-01R-0339-03	glioblastoma
TCGA-12-0662-01A-01R-0339-03	glioblastoma
TCGA-06-0743-01A-01R-0339-03	glioblastoma
TCGA-12-0773-01A-01R-0339-03	glioblastoma
TCGA-06-0673-11A-01R-0343-03	non-neoplastic brain
TCGA-08-0626-11A-01R-0343-03	non-neoplastic brain
TCGA-06-0675-11A-01R-0343-03	non-neoplastic brain
TCGA-08-0627-11A-01R-0343-03	non-neoplastic brain
TCGA-06-0676-11A-02R-0343-03	non-neoplastic brain
TCGA-06-0678-11A-01R-0343-03	non-neoplastic brain
TCGA-06-0680-11A-01R-0343-03	non-neoplastic brain
TCGA-06-0681-11A-01R-0343-03	non-neoplastic brain
TCGA-08-0623-11A-01R-0343-03	non-neoplastic brain
TCGA-08-0625-11A-01R-0343-03	non-neoplastic brain
