# Supplementary material for: Digital transcriptome profiling of normal and glioblastoma-derived neural stem cells identifies genes associated with patient survival
Source: Genome Med. 2012 Oct 9;4(10):76. doi: 10.1186/gm377 (PMC3556652; doi:10.1186/gm377)
Supplement: Additional file 5 — Differentially expressed genes at 10% FDR. Table with expression values, fold-changes and P-values for the genes found to be expressed at a higher or lower average level in GNS cells compared to NS cells by Tag-seq (10% FDR). Format: XLS. [file gm377-S5.XLS]

## Sheet: DE genes
Additional file 5 - Differentially expressed genes at 10% FDR
Rows with multiple gene Ensembl and/or Entrez gene IDs separated by comma correspond to cases where there was not a one-to-one correspondence between Entrez and Ensembl genes.
Gene symbol(s)	Entrez gene ID(s)	Ensembl 56 gene ID(s)	Differential expression results			Normalized tag counts
			Log2 fold-change	P	FDR-adjusted P	G144ED	G144	G166	G179	CB541	CB660
CCL2	6347	ENSG00000108691	8.81256	4.57728e-19	6.80275e-15	13.3086	0	826.64	13567.4	0	21.1037
MET	4233	ENSG00000105976	9.08559	1.36127e-18	1.01156e-14	1.3514	0	43.8457	9851.68	12.1781	0
C6orf15	29113	ENSG00000204542	Inf	2.6077e-18	1.24215e-14	0	0	2446.34	0	0	0
PLA2G2A	5320	ENSG00000188257	Inf	3.34316e-18	1.24215e-14	1227.78	4419.13	0.62659	6.28747	0	0
SOX10	6663	ENSG00000100146	Inf	1.63202e-17	4.85102e-14	2350.8	3216.51	0	0	0	0
S100A6	6277	ENSG00000197956	6.04442	2.05101e-17	5.08036e-14	2259.28	324.161	5709.9	512.735	12.3226	53.4489
GABBR2	9568	ENSG00000136928	-9.49576	5.67846e-17	1.20562e-13	0	0	5.63931	0	2569.66	143.097
FXYD7	53822	ENSG00000221946	Inf	1.10865e-16	2.0596e-13	1650.84	1205.41	6.89437	705.931	0	0
CD70	970	ENSG00000125726	Inf	1.77638e-16	2.78262e-13	0	0	1301.84	114.356	0	0
CXCL3	2921	ENSG00000163734	7.86197	1.87231e-16	2.78262e-13	0	0	29.7185	2452.59	0	7.00259
AGT	183	ENSG00000135744	10.2698	3.91122e-16	5.28442e-13	1585.71	1784.31	4.5102	85.7555	0	1.00773
CD74	972	ENSG00000019582	7.11448	6.35171e-16	7.86659e-13	3942.13	2107.79	93.3532	1427.24	8.36775	9.08771
PLA2G4A	5321	ENSG00000116711	7.34031	1.68043e-15	1.92112e-12	909.687	1226.46	483.713	755.947	0	10.0985
FCRLA	84824	ENSG00000132185	Inf	2.46321e-15	2.61487e-12	2134.79	1514.31	6.05913	0	0	0
OTOR	56914	ENSG00000125879	9.92249	3.31029e-15	3.27983e-12	1169.26	1474.14	0	0	0	1.00975
AGPAT9	84803	ENSG00000138678	Inf	3.57506e-15	3.32078e-12	2.60415	0	484.937	582.323	0	0
SIX6	4990	ENSG00000184302	-10.3465	4.27772e-15	3.73974e-12	1.3514	1.56252	0	0	1346.6	17.9321
NR0B1	190	ENSG00000169297	Inf	6.78828e-15	5.60485e-12	0	0	0	1039.8	0	0
PMP2	5375	ENSG00000147588	Inf	9.07916e-15	7.10181e-12	948.133	1312.75	0	0	0	0
PDGFRA	5156	ENSG00000134853	7.42303	1.03169e-14	7.66645e-12	2309.43	2706.93	66.3985	355.594	0	12.0604
HTATIP2	10553	ENSG00000109854	7.50643	1.09275e-14	7.73354e-12	37.9798	49.9851	3.76518	1331.88	0	4.68118
CDKN2A	1029	ENSG00000147889	7.22902	1.34572e-14	8.48601e-12	815.112	848.222	1206.29	0	3.04282	6.55325
FAM134B	54463	ENSG00000154153	9.61484	1.36993e-14	8.48601e-12	886.342	1073.67	38.9614	78.6939	0	1.00975
AZGP1	563	ENSG00000160862	Inf	1.37037e-14	8.48601e-12	1174.78	1213.22	23.8079	0	0	0
CACNA1A	773	ENSG00000141837	7.12757	1.84434e-14	1.09643e-11	1.34194	4.68757	22.1042	1252.52	0	5.71516
HOXB7	3217	ENSG00000120087	Inf	2.50615e-14	1.43255e-11	0	0	795.344	109.578	0	0
FGFBP2	83888	ENSG00000137441	8.39728	6.7509e-14	3.71599e-11	1699.41	939.117	0.62659	84.3393	0	2.01949
HOXD10	3236	ENSG00000128710	Inf	7.25497e-14	3.85083e-11	77.0042	145.851	115.288	578.233	0	0
HOXA10	3206	ENSG00000153807	Inf	8.6335e-14	4.42452e-11	479.431	631.72	19.4619	273.515	0	0
TAGLN	6876	ENSG00000149591	-7.05602	8.96654e-14	4.44202e-11	1.93791	3.12505	9.36564	4.13643	1089.62	384.421
FAM38B2, FAM38B, C18orf58	63895	ENSG00000154864, ENSG00000168738, ENSG00000175388	-Inf	1.16143e-13	5.48232e-11	0	0	0	0	778.565	166.758
BIRC3	330	ENSG00000023445	Inf	1.19737e-13	5.48232e-11	0	0	48.2017	739.438	0	0
BACE2	25825	ENSG00000182240	7.96921	1.21731e-13	5.48232e-11	227.523	423.144	253.376	468.181	0	2.65159
HLA-DRB5	3127	ENSG00000198502	8.35653	1.38183e-13	6.04021e-11	2885.88	995.114	0	0	0	2.01949
CXCL1	2919	ENSG00000163739	7.22665	2.34465e-13	9.95607e-11	0	0	1.24942	912.084	0	3.77342
SORCS2	57537	ENSG00000184985	-9.03528	6.01996e-13	2.48524e-10	1.46086	1.56252	0.62659	0	690.677	77.3849
PITX1	5307	ENSG00000069011	6.79892	7.32982e-13	2.94421e-10	1.3514	3.12505	480.647	531.692	6.23093	0
ATP10B	23120	ENSG00000118322	Inf	7.5387e-13	2.94843e-10	669.889	823.098	0	8.09737	0	0
C9orf64	84267	ENSG00000165118	7.88112	1.40203e-12	5.3428e-10	114.741	156.832	164.095	752.526	2.85264	0
C3	718	ENSG00000125730	Inf	2.15089e-12	7.99162e-10	0	0	24.4395	585.596	0	0
TES	26136	ENSG00000135269	-Inf	6.76674e-12	2.45286e-09	0	0	0	0	433.011	184.162
MBP	4155	ENSG00000197971	6.46953	7.65799e-12	2.70983e-09	118.623	402.468	103.305	302.987	0	6.27658
FXYD1	5348	ENSG00000221857	7.79293	8.27738e-12	2.86089e-09	269.642	673.511	0	0	0	2.01949
ST6GALNAC5	81849	ENSG00000117069	-8.25076	1.01308e-11	3.42191e-09	8.8733	0	0	5.81593	261.3	899.46
P2RX7	5027	ENSG00000089041	7.72054	1.33744e-11	4.41713e-09	691.548	611.787	25.5016	2.17483	0	2.01949
GPNMB	10457	ENSG00000136235	6.7401	1.67682e-11	5.41759e-09	7688.52	16473.1	127.829	224.65	82.1523	23.2242
IL13RA2	3598	ENSG00000123496	5.66015	2.22082e-11	7.02253e-09	0	0	451.025	628.678	0	14.3172
CDH13	1012	ENSG00000140945	Inf	2.65291e-11	8.16641e-09	847.045	494.621	4.83916	72.9583	0	0
DLK1	8788	ENSG00000185559	-7.95184	2.69246e-11	8.16641e-09	0	6.25009	0	0	11.0789	1017.54
LMO3	55885	ENSG00000048540	-Inf	3.42737e-11	1.01875e-08	0	0	0	0	136.92	446.004
HOXA4	3201	ENSG00000197576	Inf	4.31239e-11	1.25668e-08	63.082	99.9671	2.51388	382.02	0	0
ATP1A2	477	ENSG00000018625	-6.1599	4.65602e-11	1.33073e-08	39.0001	37.4646	0.62659	0	471.003	1346.37
RARRES1	5918	ENSG00000118849	6.00241	5.05966e-11	1.4188e-08	5.59885	0	16.5796	1153.44	6.08563	6.3301
TNFAIP2	7127	ENSG00000185215	6.88776	5.19388e-11	1.42947e-08	0	0	28.1239	513.296	0	3.02924
CXCL2	2920	ENSG00000081041	Inf	5.31959e-11	1.43745e-08	0	0	17.2644	446.352	0	0
HLA-DPA1	3113	ENSG00000231389	5.72786	5.76095e-11	1.52892e-08	1554.1	1033.94	49.4731	243.34	4.56423	12.434
CLDN11	5010	ENSG00000013297	5.7267	7.85523e-11	2.04815e-08	2597.64	1809.25	60.7316	947.997	0	35.3027
CCL26	10344	ENSG00000006606	Inf	8.09195e-11	2.07349e-08	0	0	355.863	78.4864	0	0
FBXO32	114907	ENSG00000156804	5.31761	1.0743e-10	2.70613e-08	30.3687	88.931	572.323	1235.41	17.5274	14.1314
NEFM	4741	ENSG00000104722	-Inf	1.34826e-10	3.33965e-08	0	0	0	0	0	536.335
SOD3	6649	ENSG00000109610	Inf	1.66188e-10	4.049e-08	112.838	3.05004	401.163	0.82007	0	0
HLA-DRB3, HLA-DRB1, HLA-DRB4	3123, 3125, 3126	ENSG00000196126	Inf	2.04061e-10	4.89154e-08	1105.25	381.816	3.13295	87.8328	0	0
L3MBTL4	91133	ENSG00000154655	Inf	2.10782e-10	4.97245e-08	58.044	67.9197	11.5625	341.576	0	0
DRD2	1813	ENSG00000149295	8.5778	2.39184e-10	5.55431e-08	0	0	20.0509	414.895	1.07335	0
HOXB9	3219	ENSG00000170689	Inf	2.49978e-10	5.71565e-08	0	0	338.705	55.5942	0	0
MAL	4118	ENSG00000172005	6.23875	2.58884e-10	5.82961e-08	22.836	23.3331	11.9052	655.241	0	6.03121
ITIH5	80760	ENSG00000123243	5.86771	3.70066e-10	8.20885e-08	1336.55	1302.02	2.83219	1.43676	3.64834	10.6902
PI15	51050	ENSG00000137558	-6.4455	4.2494e-10	9.28744e-08	20.2251	3.31567	2.50636	5.49611	397.819	262.168
BST2	684	ENSG00000130303	7.02069	5.19321e-10	1.11857e-07	0	1.56252	263.65	229.003	1.1479	0.947142
CRYM	1428	ENSG00000103316	-7.77207	5.80365e-10	1.2322e-07	0	0	0.62659	4.10035	19.1751	665.495
AC034102.1		ENSG00000237493	8.08664	9.42081e-10	1.95421e-07	79.1813	227.269	187.156	0	0	1.00672
FBLN2	2199	ENSG00000163520	-Inf	9.46731e-10	1.95421e-07	0	0	0	0	232.091	117.478
ACTC1	70	ENSG00000159251	-Inf	1.14318e-09	2.32739e-07	1.41492	0	0	0	0	422.839
MN1	4330	ENSG00000169184	-7.22751	1.51024e-09	3.03314e-07	21.6224	4.2235	0.619071	0	146.812	384.069
COL3A1	1281	ENSG00000168542	-6.48447	1.64242e-09	3.25461e-07	7.71109	6.50166	0	33.9468	0.760704	2365.75
DCN	1634	ENSG00000011465	-Inf	1.86576e-09	3.64854e-07	0	0	0	0	0	401.682
DHRS3	9249	ENSG00000162496	5.20108	2.00285e-09	3.86576e-07	44.4665	20.3128	592.315	173.697	0	14.1364
LHFPL3	375612	ENSG00000187416	Inf	2.25228e-09	4.29145e-07	485.522	402.589	0	0	0	0
RRAD	6236	ENSG00000166592	Inf	2.54423e-09	4.78638e-07	0	0	84.0044	253.029	0	0
PRIMA1	145270	ENSG00000175785	6.83592	2.96695e-09	5.51186e-07	865.441	465.461	0	54.884	0	3.02924
SLCO1C1	53919	ENSG00000139155	-Inf	3.19351e-09	5.8595e-07	7.72326	0	0	0	166.177	151.792
CXCL6	6372	ENSG00000124875	6.13444	3.56405e-09	6.45962e-07	0	0	5.63681	529.777	0	5.10528
HLA-DRA	3122	ENSG00000204287	5.68061	3.67407e-09	6.57879e-07	9744.03	5434.91	138.411	270.516	57.3541	19.1852
GBP5	115362	ENSG00000154451	Inf	3.88365e-09	6.87128e-07	0	0	52.5684	276.163	0	0
BAMBI	25805	ENSG00000095739	5.49002	4.1151e-09	7.19512e-07	1880.39	3430.09	25.2773	173.281	23.2182	30.3802
NNAT	4826	ENSG00000053438	-Inf	4.86247e-09	8.40303e-07	0	0	0	0	0	363.198
NRN1	51299	ENSG00000124785	Inf	6.59108e-09	1.12594e-06	317.714	235.849	49.4699	48.485	0	0
HCP5	10866	ENSG00000206337	Inf	8.80507e-09	1.48706e-06	0	0	180.442	114.28	0	0
NPFFR2	10886	ENSG00000056291	-Inf	9.86147e-09	1.64675e-06	0	0	0	0	250.265	5.04873
MMRN1	22915	ENSG00000138722	-8.80192	1.00749e-08	1.64946e-06	0	0	1.25318	0	279.376	93.1864
NKX2-1	7080	ENSG00000136352	-5.52288	1.00997e-08	1.64946e-06	4.0542	17.1877	0	0	425.346	103.577
AC012215.1, UNC5D	137970	ENSG00000156687, ENSG00000233863	-Inf	1.0609e-08	1.71381e-06	0	0	0	0	206.251	57.2193
NPTX2	4885	ENSG00000106236	-6.46665	1.1128e-08	1.77833e-06	0	0	6.91442	4.80807	421.974	272.431
CD9	928	ENSG00000010278	4.87133	1.73834e-08	2.74181e-06	1058.33	1082.41	396.504	189.326	4.84721	32.9005
MYL1	4632	ENSG00000168530	-Inf	1.75261e-08	2.74181e-06	0	0	0	0	6.55575	310.484
SIX3	6496	ENSG00000138083	-5.49531	1.87737e-08	2.9064e-06	2.7028	26.1254	0	0	203.944	594.636
IL1B	3553	ENSG00000125538	Inf	1.93259e-08	2.96104e-06	0	0	115.5	175.086	0	0
TM4SF1	4071	ENSG00000169908	5.55786	2.08457e-08	3.16132e-06	117.341	242.328	308.724	4.92206	0.985112	7.44183
OASL	8638	ENSG00000135114	Inf	2.19602e-08	3.29669e-06	1.22572	7.81261	102.441	180.161	0	0
C8orf4	56892	ENSG00000176907	4.7517	2.22741e-08	3.31038e-06	12.618	20.3144	613.271	2647.66	27.3846	53.3317
TCEAL2	140597	ENSG00000184905	Inf	2.50774e-08	3.6901e-06	1.36491	3.32036	27.1702	248.904	0	0
VIPR2	7434	ENSG00000106018	-Inf	2.64808e-08	3.85841e-06	0	0	0	0	216.356	15.9146
LAMA2	3908	ENSG00000196569	-5.20736	3.06422e-08	4.42141e-06	47.3085	25.2051	7.95331	2.59142	730.227	149.008
MALL	7851	ENSG00000144063	4.7513	3.34094e-08	4.77062e-06	0	0	0	1117.4	5.41241	22.2427
IGF2, INS, INS-IGF2, AC132217.2	3481, 3630, 723961	ENSG00000129965, ENSG00000167244, ENSG00000240801	-7.34487	3.37044e-08	4.77062e-06	0	0	0.62659	4.45544	2.82069	505.855
PDPN	10630	ENSG00000162493	4.68419	4.07665e-08	5.71578e-06	1470.89	1283.22	107.587	2041.29	12.9297	75.3068
IL8	3576	ENSG00000169429	7.68322	4.39051e-08	6.0983e-06	0	0	26.3594	286.87	0	1.50755
GRM3	2913	ENSG00000198822	-Inf	4.7042e-08	6.4735e-06	0	0	0	0	162.392	66.003
GAS7	8522	ENSG00000007237	Inf	6.98246e-08	9.52048e-06	294.545	288.34	0	3.59273	0	0
BTG1	694	ENSG00000133639	5.34372	7.29002e-08	9.84948e-06	223.811	302.67	228.658	24.6021	0	8.64443
GPR158	57512	ENSG00000151025	-4.5465	7.38566e-08	9.8888e-06	103.763	117.35	0	53.3037	2310.97	354.949
SLCO2A1	6578	ENSG00000174640	-5.61143	7.54178e-08	1.00077e-05	38.769	15.5393	0	0	213.007	297.035
AKR1B10	57016	ENSG00000198074	Inf	8.11057e-08	1.06672e-05	0	0	27.4635	219.555	0	0
TNFAIP6	7130	ENSG00000123610	4.95251	8.74366e-08	1.1399e-05	621.213	458.039	6.83485	288.499	0	15.7541
PSORS1C1	170679	ENSG00000204540	Inf	1.10581e-07	1.42909e-05	0	0	212.27	28.9977	0	0
FEZF2	55079	ENSG00000153266	-Inf	1.45203e-07	1.86034e-05	0	0	0	0	29.6659	196.658
VCAM1	7412	ENSG00000162692	4.33944	1.49006e-07	1.89275e-05	0	0	46.0193	2398.35	8.36775	71.4446
ELTD1	64123	ENSG00000162618	-Inf	1.52472e-07	1.92037e-05	0	0	0	0	184.926	5.04873
IGLON5	402665	ENSG00000142549	5.37766	1.58204e-07	1.97582e-05	750.294	630.923	0	0	0	10.0975
LY96	23643	ENSG00000154589	7.52894	1.621e-07	2.00761e-05	3.35958	59.3743	106.49	115.569	0	1.00975
LYST	1130	ENSG00000143669	5.22123	1.70925e-07	2.09942e-05	85.3599	117.095	79.3288	454.541	10.287	1.01479
LTF	4057	ENSG00000012223	Inf	2.02564e-07	2.46763e-05	0	0	222.392	0	0	0
CSGALNACT1	55790	ENSG00000147408	7.67731	2.19011e-07	2.64629e-05	359.033	256.299	0.621578	54.1295	0	1.28036
STEAP1	26872	ENSG00000164647	6.18691	2.39723e-07	2.8732e-05	6.19617	35.8521	219.571	104.721	2.46164	1.35609
HMGA2	8091	ENSG00000149948	-5.68064	3.13432e-07	3.7168e-05	0	0	0	23.6779	233.328	576.278
GDF15	9518	ENSG00000130513	4.36561	3.1511e-07	3.7168e-05	288.948	1402.4	1358.21	108.333	22.8348	69.8542
GRIA1	2890	ENSG00000155511	-4.41759	3.61936e-07	4.23551e-05	33.0945	68.6854	2.69935	73.4151	1780.17	292.749
CCDC129	223075	ENSG00000180347	-Inf	3.69705e-07	4.2852e-05	0	0	0	0	168.985	2.01949
ZNF423	23090	ENSG00000102935	-7.23152	3.71949e-07	4.2852e-05	0	0	0	3.02442	80.1813	247.231
FGF19	9965	ENSG00000162344	-Inf	3.78297e-07	4.32481e-05	25.9591	0	0	0	0	208.292
GRIK3	2899	ENSG00000163873	5.24016	3.8363e-07	4.3523e-05	580.058	631.565	0	0	0	11.0971
PPAP2C	8612	ENSG00000141934	7.36978	4.01768e-07	4.52354e-05	21.594	6.25009	242.886	3.13595	0	1.15717
DTX4	23220	ENSG00000110042	-5.91837	4.12788e-07	4.58584e-05	6.757	7.81261	3.18057	0	128.807	312.466
DDIT3	1649	ENSG00000175197	4.39637	4.13472e-07	4.58584e-05	933.565	1345.28	748.889	250.47	26.8879	47.348
AC012354.2		ENSG00000225301	-Inf	4.53479e-07	4.97709e-05	0	0	0	0	26.6231	170.293
HAPLN1	1404	ENSG00000145681	6.39893	4.55447e-07	4.97709e-05	521.803	383.677	0	0	0	3.02924
PMEPA1	56937	ENSG00000124225	4.36232	4.98948e-07	5.41268e-05	240.751	123.335	621.794	297.156	11.7346	22.1195
CACNG8	59283	ENSG00000142408	-4.77111	5.27849e-07	5.67894e-05	33.1255	28.3129	3.90554	2.64801	405.125	220.875
RTN1	6252	ENSG00000139970	-5.33559	5.31135e-07	5.67894e-05	8.08003	5.46258	0.62659	19.3413	385.652	286.318
CAPN6	827	ENSG00000077274	-Inf	5.41969e-07	5.74655e-05	0	0	0	0	0	198.99
HLA-DQA2	3118	ENSG00000237541	6.5648	5.45191e-07	5.74655e-05	0	0	8.13627	280.802	0	2.39916
SLC4A4	8671	ENSG00000080493	-4.49332	5.84505e-07	6.11754e-05	35.9878	38.8599	13.1315	18.837	925.156	145.337
STRA6	64220	ENSG00000137868	-5.08615	6.2599e-07	6.50592e-05	0	38.7693	7.53663	9.83592	16.6891	1255.77
BTC	685	ENSG00000174808	Inf	7.52098e-07	7.76228e-05	5.4056	35.938	37.8567	126.764	0.131602	0
IL6	3569	ENSG00000136244	Inf	7.88956e-07	8.08652e-05	44.5962	25.3316	110.414	64.6174	0	0
COL21A1	81578	ENSG00000124749	4.23154	8.42787e-07	8.57911e-05	0	0	6.74963	880.388	0	31.3152
HLA-DMA	3108	ENSG00000204257	Inf	8.98351e-07	9.08252e-05	383.883	196.704	13.6515	7.38063	0	0
CCND2	894	ENSG00000118971	-3.97886	9.22655e-07	9.2652e-05	157.961	125.202	0.62659	0	827.814	496.411
CA12	771	ENSG00000074410	-4.65406	9.71044e-07	9.68567e-05	45.8801	28.1254	22.5572	30.3221	945.567	415.142
SFTA3	253970	ENSG00000229415	-Inf	9.82048e-07	9.73013e-05	0	0	0	0	124.969	32.2624
SPINT1	6692	ENSG00000166145	4.31497	1.00628e-06	9.90419e-05	0	0	1009.07	7.21497	19.9487	13.6689
INHBA	3624	ENSG00000122641	7.38391	1.06982e-06	0.000104594	86.5275	172.132	65.963	16.5318	0	1.00975
SNX22	79856	ENSG00000157734	7.5187	1.07676e-06	0.000104594	162.432	276.112	1.87977	0	0	1.00975
GPC3	2719	ENSG00000147257	-5.78595	1.23697e-06	0.000119375	0	0	35.1492	0	11.6152	1268.72
PDE1C	5137	ENSG00000154678	4.12885	1.37933e-06	0.000132256	578.152	430.262	1117.81	981.415	45.659	50.764
GFAP	2670	ENSG00000131095	5.3407	1.43324e-06	0.000136543	468.531	336.388	0	94.7386	0	7.15102
APLN	8862	ENSG00000171388	-7.41347	1.51584e-06	0.000143493	1.3514	1.56252	0	0	133.891	44.652
NTN1	9423	ENSG00000065320	-4.22432	1.57727e-06	0.000148364	95.7616	239.927	22.3887	250.552	5457.96	966.23
GEM	2669	ENSG00000164949	4.63916	1.6752e-06	0.000156584	57.6994	61.0103	37.7001	610.864	15.7329	3.02924
HOXC10	3226	ENSG00000180818	Inf	1.745e-06	0.000162088	90.5263	160.665	47.1453	0	0	0
FAM70A	55026	ENSG00000125355	6.00736	1.98903e-06	0.000183608	202.713	114.095	15.6648	163.794	0	3.45838
PCDHB4	56131	ENSG00000081818	5.87798	2.0131e-06	0.000184683	337.841	351.466	5.63931	0	0	4.03898
INHBB	3625	ENSG00000163083	5.89313	2.05265e-06	0.000187156	240.57	361.499	0	0	0	4.06221
KALRN	8997	ENSG00000160145	-5.24604	2.08562e-06	0.000187959	0	6.32353	2.53894	7.07064	302.941	106.185
CCNO	10309	ENSG00000152669	Inf	2.08675e-06	0.000187959	2.7028	17.1862	143.775	22.1115	0	0
KCTD12	115207	ENSG00000178695	-4.06224	2.20477e-06	0.000197393	105.255	71.6073	25.4653	58.6629	1598.85	149.968
CTNNA2	1496	ENSG00000066032	6.38501	2.30132e-06	0.000204804	59.1062	95.5686	0	159.113	0	2.17095
ELN	2006	ENSG00000049540	4.26012	2.36087e-06	0.000208852	914.963	1024.46	2.91991	136.118	0	40.6766
C10orf81	79949	ENSG00000148735	Inf	2.48514e-06	0.000218545	67.7714	57.8602	9.74097	115.125	0	0
VAX1	11023	ENSG00000148704	-Inf	2.73916e-06	0.000239467	0	0	0	0	32.711	121.568
IFI30	10437	ENSG00000216490	4.27391	2.84323e-06	0.000247111	25.6766	40.6256	470.222	277.191	16.2981	11.1072
LMO2	4005	ENSG00000135363	-4.81724	2.89219e-06	0.000249905	20.271	21.2222	0	4.92042	134.583	368.995
BMP8B	656	ENSG00000116985	7.3378	3.19221e-06	0.000274235	198.742	244.183	2.03078	0	0	1.00975
CAMK2B	816	ENSG00000058404	Inf	3.26485e-06	0.000278863	124.161	187.026	5.50084	0	0	0
TECRL	253017	ENSG00000205678	Inf	3.33641e-06	0.000283347	256.319	195.183	0	0	0	0
RGS5	8490	ENSG00000143248	-4.81593	3.39769e-06	0.000286912	4.0542	13.5205	6.90878	2.97603	343.495	112.544
SCN1B	6324	ENSG00000105711	4.36266	3.41813e-06	0.000287007	654.688	1438.93	140.96	25.3541	31.9374	20.1848
PLS3	5358	ENSG00000102024	3.82727	3.67406e-06	0.000306049	360.209	776.608	476.59	367.181	0	75.5795
TNFSF4	7292	ENSG00000117586	3.98291	3.68609e-06	0.000306049	35.1364	21.3769	55.2045	2851.5	58.5704	64.6136
C14orf143	90141	ENSG00000140025	Inf	3.75563e-06	0.00031009	3.55959	0	81.1503	93.3961	0	0
MOCOS	55034	ENSG00000075643	4.46646	3.8487e-06	0.000316019	14.0748	75.7589	201.738	195.047	0	13.9607
LRRC2	79442	ENSG00000163827	Inf	4.14291e-06	0.000338308	0	0	169.082	0	0	0
NOV	4856	ENSG00000136999	Inf	4.27751e-06	0.00034739	265.557	174.878	9.78609	0	0	0
C10orf116	10974	ENSG00000148671	6.22634	4.44025e-06	0.000358647	0	0	220.616	8.254	0	2.01949
ELMO1	9844	ENSG00000155849	4.43292	4.57265e-06	0.000367344	642.872	731.112	0.62659	127.991	11.4106	15.1421
AP000280.1, C21orf62	56245	ENSG00000205929, ENSG00000239565	-4.76218	4.64778e-06	0.000371373	0	16.3987	0	0	236.648	47.344
VIPR1	7433	ENSG00000114812	-4.43495	4.74331e-06	0.000376979	6.53673	3.12505	66.7225	6.75491	1096.81	1.00975
SH3BGR	6450	ENSG00000185437	3.87853	4.79594e-06	0.000379134	47.5126	39.9865	989.71	671.994	39.5528	37.6322
UGT8	7368	ENSG00000174607	4.63835	4.89464e-06	0.00038489	155.654	274.513	169.211	38.8598	3.7594	8.58385
LIF	3976	ENSG00000128342	3.96843	5.10714e-06	0.000399486	25.682	28.0395	98.8929	891.547	15.9033	27.2631
MX1	4599	ENSG00000157601	7.04572	5.49545e-06	0.000427609	45.0652	82.6231	86.2727	31.8228	0	0.943103
ZIC5	85416	ENSG00000139800	-7.18896	6.12776e-06	0.000474327	0	1.56252	0.62659	0	0	211.673
LRAT	9227	ENSG00000121207	5.41878	6.39722e-06	0.000492619	0	0	1.87977	290.935	1.52141	3.02924
NNMT	4837	ENSG00000166741	3.74279	6.59183e-06	0.000502586	519.872	172.392	918.088	175.568	15.2141	47.3833
LMO4	8543	ENSG00000143013	3.80123	6.59429e-06	0.000502586	553.776	1311.16	455.524	1149.84	16.7264	122.542
FXYD3	5349	ENSG00000089356	Inf	6.70156e-06	0.000508156	110.931	180.14	0	0	0	0
FAM196A, C10orf141	642938	ENSG00000188916	4.8911	6.79526e-06	0.000512645	602.368	580.326	1.25318	13.7608	11.3109	2.30222
CNTN6	27255	ENSG00000134115	-Inf	6.86694e-06	0.000515437	0	0	0	0	78.348	46.6371
GBP2	2634	ENSG00000162645	4.05884	6.93609e-06	0.000518011	0	4.68757	468.285	654.31	41.2591	3.95921
TRIM47	91107	ENSG00000132481	3.88187	7.1709e-06	0.000532869	106.847	49.2991	265.031	527.142	7.6002	29.9067
MYC	4609	ENSG00000136997	3.94941	7.75337e-06	0.000571535	155.053	341.816	477.996	31.9737	11.4402	24.8498
RTP4	64108	ENSG00000136514	Inf	7.76814e-06	0.000571535	0	0.67501	98.1416	58.2496	0	0
MAPT	4137	ENSG00000186868	4.54556	8.33994e-06	0.000610483	353.058	572.86	3.29148	34.3904	5.32493	12.1644
C9orf125	84302	ENSG00000165152	-3.78384	8.37966e-06	0.000610483	73.85	59.0368	3.58096	7.97928	508.545	148.085
DPY19L1	23333	ENSG00000173852	6.17082	9.15437e-06	0.000663669	128.983	142.946	86.9175	16.294	2.28211	0
TGM2	7052	ENSG00000198959	3.92818	9.4641e-06	0.000682793	0	62.7415	290.349	418.624	11.4973	22.4578
ANGPTL1	9068	ENSG00000116194	-7.69215	9.67914e-06	0.000694934	5.13397	0	1.25318	0	88.4372	84.2401
IRX2	153572	ENSG00000170561	-4.65055	1.00858e-05	0.000720651	0	0	0	28.8501	370.024	111.098
PCDH20	64881	ENSG00000197991	6.15607	1.07929e-05	0.000767481	65.1186	7.75792	1.25318	208.62	0	2.01949
ETS1	2113	ENSG00000134954	5.22681	1.12742e-05	0.000797892	121.402	201.795	19.4243	92.2136	1.28787	3.99254
IL17RD	54756	ENSG00000144730	-4.38137	1.13954e-05	0.000802644	25.5253	17.5018	9.77293	15.2672	364.553	230.396
ECHDC2	55268	ENSG00000121310	Inf	1.19974e-05	0.000838503	29.2227	48.6335	78.6352	24.3618	0	0
SGCD	6444	ENSG00000170624	4.7317	1.20173e-05	0.000838503	172.596	443.428	0	0	0	11.0295
ARC	23237	ENSG00000198576	-4.0299	1.22033e-05	0.000847503	31.7174	27.752	6.83861	4.96798	417.575	18.964
SLC15A2	6565	ENSG00000163406	-6.36219	1.23353e-05	0.000852682	1.3514	1.15158	1.87977	0	150.375	38.3188
CHCHD10	400916	ENSG00000241579, ENSG00000242131	3.6993	1.31022e-05	0.000901507	844.246	712.993	523.909	457.894	28.4488	58.7945
FCGR2B, FCGR2C, FCGR2A	2212, 2213, 9103	ENSG00000072694, ENSG00000143226, ENSG00000244682	6.26412	1.33199e-05	0.000912257	338.73	219.767	13.1584	0	0	2.17499
PDZRN3	23024	ENSG00000121440	-4.3988	1.37629e-05	0.000938279	18.4385	22.0816	12.5537	3.02114	278.191	251.307
MAF	4094	ENSG00000178573	-4.79024	1.40749e-05	0.000955166	14.8654	7.14542	15.9743	0	282.444	150.357
MAP3K5	4217	ENSG00000197442	5.06078	1.45554e-05	0.000983286	43.257	28.1254	110.65	178.033	4.99326	1.00975
CABP7	164633	ENSG00000100314	Inf	1.51402e-05	0.00101816	0	6.13446	6.53722	135.532	0	0
CTSC	1075	ENSG00000109861	3.55082	1.55167e-05	0.00103438	937.168	731.434	311.706	1499.91	10.2885	133.191
MMP17	4326	ENSG00000198598	3.58307	1.55206e-05	0.00103438	1173.51	864.334	422.616	340.824	5.09824	84.8409
MICA	4276	ENSG00000204520	3.68641	1.5591e-05	0.00103444	0	3.12505	1713.35	97.9729	65.5986	28.7586
CITED4	163732	ENSG00000179862	6.86861	1.58321e-05	0.00104576	0	0	176.09	2.72017	0	1.00975
STXBP5L	9515	ENSG00000145087	-Inf	1.60205e-05	0.00105352	0	0	0	0	103.429	0
FBXO27	126433	ENSG00000161243	5.09449	1.63607e-05	0.00107116	0	0	64.5344	195.643	0	4.90837
SLC4A11	83959	ENSG00000088836	Inf	1.74858e-05	0.0011398	15.4627	41.5365	87.6512	11.6105	0	0
CCL7	6354	ENSG00000108688	Inf	1.7985e-05	0.00116333	0	0	6.89249	136.236	0	0
AC068399.1		ENSG00000204089	4.24797	1.80034e-05	0.00116333	1.35275	7.42198	346.486	22.948	0	12.7167
VIT	5212	ENSG00000205221	6.07326	1.83302e-05	0.00117932	14.8654	12.4408	0	192.987	0	2.07301
KCNMB2	10242	ENSG00000197584	5.31646	1.85342e-05	0.00118731	2.64604	0	38.9457	204.494	0	4.5277
CXXC4	80319	ENSG00000168772	-5.50492	1.93887e-05	0.00123672	18.0574	5.77821	0	0	78.3122	110.739
CD55	1604	ENSG00000196352	6.82334	1.94918e-05	0.00123798	0	0	101.314	71.7003	0	1.00975
MT2A	4502	ENSG00000125148	4.13048	2.03041e-05	0.00128408	2039.19	1924.37	8307.99	5237.51	284.955	301.442
MYH3	4621	ENSG00000109063	-4.53779	2.05989e-05	0.00129721	18.9196	17.1877	16.4605	51.8899	11.7917	1298.92
TSHZ3	57616	ENSG00000121297	4.44578	2.10926e-05	0.0013227	136.594	142.497	38.4977	184.106	0	11.1072
OAS2	4939	ENSG00000111335	Inf	2.17723e-05	0.00135958	0	0	73.353	65.7097	0	0
STEAP2	261729	ENSG00000157214	3.93837	2.25267e-05	0.0014008	0	0	319.923	414.28	25.8594	6.0504
HOXD13	3239	ENSG00000128714	Inf	2.33257e-05	0.00144445	27.2226	45.3772	0	93.3371	0	0
TRPM8	79054	ENSG00000144481	4.14178	2.35183e-05	0.00145033	156.75	802.873	10.632	75.2914	20.5306	13.1267
SPARCL1	8404	ENSG00000152583	-4.02703	2.40346e-05	0.00147604	44.1651	39.0443	4.76773	282.895	1448.15	2097.56
THBS2	7058	ENSG00000186340	3.54867	2.41706e-05	0.00147828	236.953	73.3604	38.9745	1655.27	38.8902	61.4784
DOCK10	55619	ENSG00000135905	3.78582	2.43275e-05	0.00148178	513.065	652.191	2.2175	257.805	4.56423	39.2993
TNNI1	7135	ENSG00000159173	-Inf	2.54593e-05	0.00153903	0	0	0	0	0	116.022
IFI27	3429	ENSG00000165949	3.8596	2.54744e-05	0.00153903	11.841	7.43761	446.879	38.1628	2.28211	20.4524
CACNA1C	775	ENSG00000151067	-8.15405	2.56656e-05	0.0015443	1.3514	0	0.62659	0	103	15.9459
ZIC2	7546	ENSG00000043355	-5.6095	2.65368e-05	0.00159028	1.3514	6.25009	0.757548	0	0	223.222
CARD17, CASP1, CARD16	114769, 440068, 834	ENSG00000137752, ENSG00000204397	5.03575	2.68245e-05	0.00159657	4.0542	10.9095	121.681	166.088	6.0476	0
IFI6	2537	ENSG00000126709	3.35894	2.68566e-05	0.00159657	110.043	57.6743	2294.67	801.849	29.0171	174.96
DDO	8528	ENSG00000203797	Inf	2.78745e-05	0.00165048	0	17.1127	29.5093	88.4306	0	0
C10orf11	83938	ENSG00000148655	3.82498	2.80302e-05	0.00165311	195.713	603.748	175.092	152.802	20.4683	23.5796
TNNI2	7136	ENSG00000130598	-Inf	2.84296e-05	0.00167004	0	0	0	0	0	113.964
TUBA4A	7277	ENSG00000127824	4.84688	2.91136e-05	0.00170349	54.0196	47.9085	185.717	29.1133	0	6.05545
SALL2	6297	ENSG00000165821	-4.12513	2.93968e-05	0.00171331	72.9054	38.6084	16.458	11.5687	194.233	581.872
ATOH8	84913	ENSG00000168874	-3.95646	2.99766e-05	0.00174028	129.878	36.2224	0	18.8304	226.64	339.921
DNER	92737	ENSG00000187957	-3.89308	3.03253e-05	0.00175368	90.5249	523.242	9.29672	847.409	8865.3	4813.83
EEF1D	1936	ENSG00000104529	5.11982	3.07692e-05	0.00177206	669.415	175.849	0	87.6564	0	4.88717
FAM189A1	23359	ENSG00000104059	-Inf	3.08816e-05	0.00177206	0	0	0	0	78.1867	18.1694
F12	2161	ENSG00000131187	4.30402	3.11488e-05	0.00177521	181.638	247.236	84.5627	66.1862	2.28211	10.8538
RHBDF2	79651	ENSG00000129667	3.40918	3.11755e-05	0.00177521	9.47332	18.7503	214.914	956.315	10.7168	63.6211
MAN1C1	57134	ENSG00000117643	3.59376	3.15042e-05	0.00178708	556.535	478.629	107.568	378.344	7.60704	45.1649
WBSCR17	64409	ENSG00000185274	-Inf	3.17775e-05	0.00179573	0	0	0	0	17.5563	90.9327
HLA-DQB1	3119	ENSG00000179344	4.60109	3.26301e-05	0.00183693	348.159	347.005	16.8158	31.6703	3.44751	7.36105
SPTBN5	51332	ENSG00000137877	-5.92699	3.38862e-05	0.00190044	0	0	5.01272	0	151.757	51.9837
TGFA	7039	ENSG00000163235	4.5546	3.43845e-05	0.00192114	216.734	272.696	99.6987	54.2673	12.0617	0
PARP3	10039	ENSG00000041880	4.12127	3.46408e-05	0.00192821	5.41236	25.0004	145.001	267.233	7.65725	9.25533
IFITM2	10581	ENSG00000185201	-4.89085	3.84279e-05	0.00213103	0	0	31.2293	8.29501	0	775.839
ZNF536	9745	ENSG00000198597	Inf	3.94728e-05	0.00217918	41.6894	100.461	3.83787	37.8544	0	0
FAM69A	388650	ENSG00000154511	3.6801	3.95894e-05	0.00217918	513.157	393.076	154.97	439.347	27.943	23.2868
HOMER1	9456	ENSG00000152413	6.05632	4.08912e-05	0.00224253	94.5751	173.243	28.8983	0	0	2.01949
SKAP2	8935	ENSG00000005020	4.09147	4.18851e-05	0.00228203	52.4938	58.793	26.6382	360.597	8.36775	8.93928
DNM3	26052	ENSG00000197959	4.45435	4.19186e-05	0.00228203	115.78	128.502	4.62486	233.695	6.08563	5.04873
NDN	4692	ENSG00000182636	-3.46019	4.28258e-05	0.00232291	105.301	84.1512	0	0	214.437	405.369
ESRRG	2104	ENSG00000196482	Inf	4.35098e-05	0.00235143	36.1973	39.3818	1.37223	86.0893	0	0
PLCH1	23007	ENSG00000114805	-3.40855	4.41326e-05	0.00237645	151.973	134.049	83.2688	118.882	2002.89	384.312
ITM2A	9452	ENSG00000078596	-Inf	4.46917e-05	0.00239786	0	0	0	0	0	105.773
KCNJ12	3768	ENSG00000184185	Inf	4.56765e-05	0.00244188	60.4779	139.143	0	0	0	0
DUSP5	1847	ENSG00000138166	3.87189	4.66092e-05	0.00248282	130.659	410.426	181.494	18.4844	10.3851	16.8819
MYBL1	4603	ENSG00000185697	3.4372	4.68351e-05	0.00248594	87.8194	81.2324	162.701	765.926	17.408	44.4217
NXPH1	30010	ENSG00000122584	4.56895	4.70296e-05	0.00248738	325.023	414.098	0	26.5678	8.36775	4.02182
TRAM1L1	133022	ENSG00000174599	-5.13399	4.75246e-05	0.00250465	0	0	0	11.2809	121.711	146.34
NTRK2	4915	ENSG00000148053	3.61144	4.88664e-05	0.00256626	90.6547	163.863	174.79	219.517	0	30.3429
TBC1D8	11138	ENSG00000204634	5.88759	5.01073e-05	0.00262217	13.81	15.6768	73.7309	90.8719	0	2.42036
RNF175	285533	ENSG00000145428	6.81205	5.25094e-05	0.00273823	225.384	164.959	5.05408	0	0	1.05014
JPH1	56704	ENSG00000104369	6.70445	5.47361e-05	0.00284436	36.3378	77.3042	31.2794	50.7148	0	1.00975
CDHR1	92211	ENSG00000148600	6.68092	5.60649e-05	0.00290327	23.8928	48.4398	46.2906	61.4823	0	1.50755
PTEN	5728	ENSG00000171862	-4.99646	5.70064e-05	0.00293609	2.72983	0	14.7512	0	191.738	126.925
TRIB3	57761	ENSG00000101255	3.41899	5.70939e-05	0.00293609	83.9125	109.57	4203.65	837.142	158.204	161.767
CMPK2	129607	ENSG00000134326	4.2123	6.11365e-05	0.00313314	8.10841	27.8895	53.8648	228.48	0	11.1072
LUM	4060	ENSG00000139329	-4.25617	6.31849e-05	0.00322699	0	0	110.905	0	507.378	897.719
TSPAN7	7102	ENSG00000156298	3.70481	6.52525e-05	0.00331768	737.661	849.197	1.25318	1.66146	0	43.7018
SYNM	23336	ENSG00000182253	-4.23413	6.55784e-05	0.00331768	1.3514	0	0	36.398	238.828	212.803
SEMA6A	57556	ENSG00000092421	-3.48408	6.56303e-05	0.00331768	68.0647	50.0007	3.11353	0	257.126	140.025
PYGL	5836	ENSG00000100504	3.71018	6.76099e-05	0.00340616	569.01	837.862	179.41	74.318	36.2476	19.37
FOXJ1	2302	ENSG00000129654	-4.19115	7.16025e-05	0.00359512	4.90288	3.12505	4.38613	27.784	254.83	175.781
ADRA2A	150	ENSG00000150594	Inf	7.288e-05	0.00364694	64.9902	129.969	0	0	0	0
STAMBPL1	57559	ENSG00000138134	3.80647	7.33975e-05	0.00366052	0	0	86.6737	334.914	3.49392	15.8964
GRIA3	2892	ENSG00000125675	7.17277	7.45467e-05	0.00370539	85.7869	129.914	1.36346	32.7306	0.760704	0
PION	54103	ENSG00000186088	Inf	7.59264e-05	0.00375135	7.25567	18.7425	13.1502	87.4235	0	0
ZNF454	285676	ENSG00000178187	4.40748	7.61958e-05	0.00375135	24.3009	118.25	19.5615	152.821	0	9.20484
SLC2A5	6518	ENSG00000142583	Inf	7.62284e-05	0.00375135	1.67303	3.12505	4.52711	109.656	0	0
ERBB4	2066	ENSG00000178568	-3.99687	8.10142e-05	0.00397371	8.09219	29.6879	0.662306	5.2263	59.3715	314.867
EPAS1	2034	ENSG00000116016	-2.83581	8.37038e-05	0.00409212	184.077	371.96	51.2545	68.7588	2186.57	166.735
GABRQ	55879	ENSG00000147402	Inf	8.54233e-05	0.00415032	87.6694	126.866	0	0	0	0
LXN	56925	ENSG00000079257	-5.7589	8.54527e-05	0.00415032	0	0	0	3.74116	139.381	9.04328
EML2	24139	ENSG00000125746	4.53283	8.68393e-05	0.00420393	137.204	161.512	138.804	7.38063	6.85699	2.12552
RAB6B	51560	ENSG00000154917	-3.75041	8.86175e-05	0.00426557	36.4878	22.7863	10.7047	8.2007	303.407	76.251
BGN	633	ENSG00000182492	-5.64978	8.86867e-05	0.00426557	20.2507	4.47038	0	0	0	156.198
MYL9	10398	ENSG00000101335	-3.85102	8.9302e-05	0.00428131	3.78798	3.12505	110.035	8.49674	796.193	370.281
BATF3	55509	ENSG00000123685	5.12369	9.0757e-05	0.00433708	211.985	123.288	5.01899	83.584	0	3.78554
ARHGEF7	8874	ENSG00000102606	-3.05326	9.53465e-05	0.00454179	120.813	94.7279	18.5759	28.3137	713.557	79.361
FUT8	2530	ENSG00000033170	3.31653	9.74458e-05	0.00462696	665.973	999.808	609.649	2352.74	95.8107	168.582
TMEM132D	121256	ENSG00000151952	-Inf	0.000100633	0.00474858	0	0	0	0	56.9904	23.1898
MMP7	4316	ENSG00000137673	5.74485	0.000100718	0.00474858	0	0	17.4762	146.254	0	2.34968
C5orf13	9315	ENSG00000134986	-3.28705	0.000100966	0.00474858	230.235	162.598	55.9414	234.95	1985.9	962.66
PDGFA	5154	ENSG00000197461	3.57547	0.000102323	0.00479722	1540.68	1178.92	41.3518	32.8389	20.8471	49.2665
SOD2	6648	ENSG00000112096	3.20112	0.000105676	0.00493887	45.822	51.4414	187.581	1755.57	53.1512	90.9145
LOXL4	84171	ENSG00000138131	4.93916	0.000109509	0.00508885	186.446	184.284	32.9204	15.5797	0	4.72561
DIAPH2	1730	ENSG00000147202	Inf	0.00010957	0.00508885	31.0417	57.7946	33.8973	27.6314	0	0
SPP1	6696	ENSG00000118785	3.57888	0.000110147	0.00509971	75.6109	194.515	2549.42	7850.33	335.449	254.902
SNAP25	6616	ENSG00000132639	3.34212	0.000113901	0.00525714	306.217	396.701	79.899	513.766	20.5383	44.6439
SULF2	55959	ENSG00000196562	3.30679	0.000114828	0.00528352	749.036	891.046	253.451	581.575	43.3229	72.3594
DKK1	22943	ENSG00000107984	Inf	0.000115766	0.00531021	0	0	46.5024	64.9364	0	0
SERPINE2	5270	ENSG00000135919	3.54772	0.000120528	0.00551163	1391.98	2436.43	127.472	513.583	92.7892	83.1182
EPDR1	54749	ENSG00000086289	3.09052	0.000121823	0.0055538	310.888	269.04	739.547	318.985	20.2796	82.3387
LPAR6	10161	ENSG00000139679	-3.62319	0.000123536	0.00561466	29.7687	33.7505	39.6243	0	395.941	211.281
TSLP	85480	ENSG00000145777	5.7058	0.000124336	0.00563379	4.0542	4.5735	155	0	0	2.01949
EPHB3	2049	ENSG00000182580	-2.78393	0.000125983	0.00569108	204.58	268.541	14.4116	14.5817	902.539	469.39
MARCH1	55016	ENSG00000145416	6.52872	0.000126672	0.00570483	18.9142	37.113	61.5637	41.694	0	1.07942
ATAD3C	219293	ENSG00000215915	6.89569	0.000130244	0.00584798	0	13.8096	118.738	3.00884	0.990437	0
TUSC3	7991	ENSG00000104723	-3.73678	0.000131567	0.0058896	0	0	5.91313	75.0347	378.965	333.717
CEBPB	1051	ENSG00000172216	3.28578	0.000132996	0.00593571	106.708	155.58	552.467	270.927	36.6523	30.2055
VSNL1	7447	ENSG00000163032	3.75884	0.000134565	0.00598776	0	1.56252	16.2174	332.929	0	16.7406
NFE2L3	9603	ENSG00000050344	3.89495	0.000143478	0.00636526	43.2435	51.0585	49.8847	215.698	0	14.2606
TMCO4	255104	ENSG00000162542	5.50847	0.00014494	0.00641099	2.7028	1.56252	42.2779	129.924	1.22169	1.00975
TNNC2	7125	ENSG00000101470	-Inf	0.000145797	0.00641277	0	0	0	0	0	85.8849
OAS1	4938	ENSG00000089127	6.46817	0.000145843	0.00641277	0	0	53.9344	81.1672	0	1.35912
ODZ2	57451	ENSG00000145934	-3.67899	0.000148594	0.00651445	27.028	24.9675	2.50636	36.0412	212.761	329.46
GBP3	2635	ENSG00000117226	3.47026	0.000153113	0.00669282	0	0	49.2738	720.872	37.4639	9.08771
LRRN2	10446	ENSG00000170382	-4.90513	0.000154055	0.00671428	7.81245	5.49852	0	0	97.9239	27.2631
FOXG1	2290	ENSG00000176165	3.29955	0.000157247	0.00683335	444.957	505.492	104.521	137.445	0	50.8245
SORCS3	22986	ENSG00000156395	Inf	0.000163229	0.0070726	82.426	81.0855	2.60724	30.0318	0	0
BEX5	340542	ENSG00000184515	4.3944	0.000163709	0.00707281	0	0	159.275	65.6581	0	6.78044
CNKSR2	22866	ENSG00000149970	4.52408	0.000165887	0.00714614	129.716	154.58	6.75778	108.909	3.80352	4.36614
SOX3	6658	ENSG00000134595	3.73559	0.000167059	0.00717583	2.4636	3.12505	256.799	75.7605	1.83938	15.2472
ELMO2	63916	ENSG00000062598	-4.55789	0.000177809	0.00761555	5.51912	0	11.3864	3.28028	223.967	4.66906
MAP6	4135	ENSG00000171533	-3.24522	0.000178366	0.00761746	2.29603	32.9317	0.62659	111.356	629.387	288.041
TRIM48	79097	ENSG00000150244	Inf	0.000184153	0.00784208	21.6224	124.231	0	0	0	0
CRYBB2	1415	ENSG00000244752	Inf	0.000185073	0.00785874	1.3514	0	106.451	0	0	0
GJA1	2697	ENSG00000152661	-3.49063	0.00018897	0.00800133	334.701	130.216	764.599	116.42	6363.94	1206.74
MOSC2	54996	ENSG00000117791	4.40479	0.000195824	0.00824773	39.542	69.7088	77.6502	77.896	0	7.06822
MGLL	11343	ENSG00000074416	5.04998	0.000195899	0.00824773	191.406	165.815	30.847	17.4191	2.60846	2.01949
B4GALNT1	2583	ENSG00000135454	3.56359	0.000198955	0.00835273	1771.78	1329.55	54.1186	93.4707	62.6988	21.1451
ELOVL2	54898	ENSG00000197977	-2.67735	0.000203949	0.00853827	176.163	207.178	7.15879	89.0932	1133.98	167.841
FBN2	2201	ENSG00000138829	-4.63254	0.000207807	0.00865116	2.7028	0	16.2907	8.2007	12.1713	389.895
RARRES3	5920	ENSG00000133321	3.53245	0.000207809	0.00865116	64.7781	26.5238	64.6779	471.792	24.3425	8.07797
SMOC2	64094	ENSG00000112562	-Inf	0.000211649	0.00875311	2.7028	0	0	0	0	79.9285
ZIC3	7547	ENSG00000156925	-Inf	0.000211649	0.00875311	0	0	0	0	0	79.775
C10orf90	118611	ENSG00000154493	Inf	0.000212025	0.00875311	53.8601	106.695	9.39885	0	0	0
GBP1	2633	ENSG00000117228	3.90466	0.000223926	0.00921878	1.50006	0	64.0689	266.116	7.57738	6.90363
NRG1	3084	ENSG00000157168	Inf	0.00022661	0.00929323	2.7028	9.74233	60.4152	29.9965	0	0
EFEMP1	2202	ENSG00000115380	2.8499	0.000226984	0.00929323	4.0542	3.12505	551.17	613.868	2.40535	104.563
OLFM1	10439	ENSG00000130558	4.71544	0.000231193	0.00943955	200.903	227.653	11.2548	0	0	5.96154
CPLX2	10814	ENSG00000145920	6.38142	0.000239328	0.00974026	13.0694	18.7487	0	108.207	0	1.10769
GPR98	84059	ENSG00000164199	-3.98575	0.000239869	0.00974026	30.4876	20.0003	4.38613	0	76.857	183.809
THY1	7070	ENSG00000154096	3.28569	0.000241046	0.00975756	2994.47	2506.49	150.3	2389.88	150.024	195.02
PLD3	23646	ENSG00000105223	-3.31005	0.000241608	0.00975756	228.488	33.0833	87.4827	9.83838	700.494	161.965
CLDN10	9071	ENSG00000134873	Inf	0.000242958	0.00978546	25.6766	15.6252	57.0454	27.8824	0	0
CCDC64	92558	ENSG00000135127	6.37719	0.000245407	0.00985739	0	0	38.217	88.529	0	1.00975
TNFRSF14	8764	ENSG00000157873	4.00913	0.000254872	0.01021	12.6626	7.91261	67.4061	260.682	12.932	1.03398
AC092296.1		ENSG00000229449	4.8981	0.000263485	0.0105266	140.061	87.2356	79.9047	13.6041	0	4.2268
MKI67	4288	ENSG00000148773	-Inf	0.000265483	0.010578	0	0	0	0	63.7478	0
ABAT	18	ENSG00000183044	-2.60919	0.000269394	0.0106898	769.421	1682.21	48.0739	223.837	6470.35	1513.84
PHACTR3	116154	ENSG00000087495	Inf	0.000269726	0.0106898	44.03	117.099	0	0	0	0
RAB38	23682	ENSG00000123892	3.1682	0.00027881	0.0110204	137.264	221.725	53.7314	963.775	58.5735	33.3741
NRBF2	29982	ENSG00000148572	-Inf	0.000285072	0.011238	0	0	0	0	12.9403	59.5104
CYB5R2	51700	ENSG00000166394	6.33126	0.000298598	0.011736	9.45981	15.6221	90.9797	16.5375	0	1.00975
NELL2	4753	ENSG00000184613	-3.24444	0.000299283	0.011736	117.196	174.881	0.686116	378.415	1070.48	2418.89
C1orf94	84970	ENSG00000142698	Inf	0.000301405	0.0117727	9.56116	53.0101	0	46.0002	0	0
HLA-A	3105	ENSG00000206503	3.03967	0.000302369	0.0117727	294.849	468.974	840.477	535.669	83.7756	65.6567
PPCS	79717	ENSG00000127125	2.94332	0.000302595	0.0117727	57.1399	106.203	771.895	214.857	32.705	61.5713
TNC	3371	ENSG00000041982	2.99093	0.000307555	0.0119344	215.892	188.2	31.8891	1597.47	59.786	91.8283
FAM150B	285016	ENSG00000189292	-5.1423	0.000308583	0.0119431	0	4.68757	0.62659	0	55.4127	69.5907
SORL1	6653	ENSG00000137642	3.93179	0.000315522	0.01218	586.911	293.77	1.3785	52.6813	3.04282	12.117
SHROOM3	57619	ENSG00000138771	-3.29674	0.000318504	0.0122632	95.0413	29.6036	72.1068	132.736	807.822	726.44
SLC38A1	81539	ENSG00000111371	3.22249	0.000344678	0.0132367	150.793	124.728	320.301	98.7143	14.4534	24.5378
FXYD5	53827	ENSG00000089327	3.06138	0.000345906	0.0132496	45.6098	1.56252	489.312	0	1.85232	37.6898
APOD	347	ENSG00000189058	3.17734	0.00035197	0.0134472	558.873	1217.69	12.5318	6.56056	0	90.8913
GBP4	115361	ENSG00000162654	Inf	0.000354338	0.013503	7.46244	0	15.2813	82.1669	0	0
OGN	4969	ENSG00000106809	-Inf	0.000358398	0.013588	0	0	0	0	0	71.6334
CILP	8483	ENSG00000138615	-Inf	0.000358398	0.013588	0	0	0	0	0	71.487
DOCK5	80005	ENSG00000147459	-4.02799	0.000376489	0.0142313	0	0	0	21.0619	191.632	40.5019
MARVELD3	91862	ENSG00000140832	-Inf	0.00037728	0.0142313	0.259469	0	0	0	57.138	3.33014
LEMD1	93273	ENSG00000186007	2.85416	0.000379368	0.0142738	0	6.25009	630.561	4.10035	0	58.9086
RGL3	57139	ENSG00000205517	Inf	0.000390474	0.0146546	10.1679	4.68757	60.9835	30.3114	0	0
XXbac-BPG116M5.1, C2, CFB	629, 717	ENSG00000166278, ENSG00000243649, ENSG00000244255	3.94577	0.00041125	0.0153955	5.4056	4.04537	98.2519	132.35	0	10.6013
HPSE	10855	ENSG00000173083	6.278	0.000417424	0.0155873	10.8099	15.9534	18.1899	84.8477	0	0.969356
FAM55C, NFKBIZ	64332, 91775	ENSG00000144802, ENSG00000144815	3.07976	0.000424987	0.0158085	36.4878	91.6763	90.6682	783.759	47.9829	28.1234
NRP2	8828	ENSG00000118257	2.86023	0.000426357	0.0158085	33.685	60.1134	168.972	901.922	26.5775	76.2782
SMAGP	57228	ENSG00000170545	3.3155	0.000426537	0.0158085	17.6344	11.6158	175.999	226.256	8.48414	19.2155
PERP	64065	ENSG00000112378	3.83198	0.000428227	0.0158111	1.3514	0	200.257	108.18	11.3992	3.34529
KCNA2	3737	ENSG00000177301	Inf	0.000428735	0.0158111	149.18	103.936	0	2.37492	0	0
FAM84A, LOC653602	151354, 653602	ENSG00000162981	5.14037	0.000432154	0.0158977	74.7298	110.838	5.3586	44.2788	0	2.67583
HLA-DPB1	3115	ENSG00000223865	3.82993	0.000437744	0.0160608	1007.23	359.801	0.62659	12.2551	2.42284	15.0533
ZNF281	23528	ENSG00000162702	5.44751	0.000438749	0.0160608	60.5914	51.5757	81.703	0	0	2.01949
CPNE5	57699	ENSG00000124772	-4.48704	0.000441838	0.0161342	0	0	0	10.6502	156.748	3.28066
ADAMTS4	9507	ENSG00000158859	Inf	0.000445321	0.0161825	31.1484	40.249	3.13295	54.1139	0	0
NID1	4811	ENSG00000116962	2.90021	0.000445532	0.0161825	954.373	470.844	328.936	2577.38	96.7601	204.437
MATN2	4147	ENSG00000132561	3.43561	0.000446428	0.0161825	326.235	720.943	35.903	6.56056	22.8082	24.0592
NR4A2	4929	ENSG00000153234	Inf	0.000453962	0.0164155	86.9289	79.7043	4.38989	14.5841	0	0
TFAP2A	7020	ENSG00000137203	3.7082	0.000455395	0.0164274	476.695	357.835	42.5223	104.151	25.9628	0
ACIN1	22985	ENSG00000100813	5.44204	0.000457652	0.0164688	65.1483	0	133.088	0	0	2.01949
ZNF747	65988	ENSG00000169955	Inf	0.000462056	0.016581	12.1626	9.54076	14.582	71.1312	0	0
IRAK1	3654	ENSG00000184216	2.955	0.000463	0.016581	292.58	279.404	764.002	375.009	75.0975	46.0636
FOXQ1	94234	ENSG00000164379	-Inf	0.000464574	0.0165974	0	0	0	0	49.6877	9.08771
COL8A1	1295	ENSG00000144810	-3.07159	0.000473107	0.0168617	249.856	79.1621	227.136	1177.57	6989.78	1335.1
ST6GAL1	6480	ENSG00000073849	4.92696	0.000480846	0.0170965	184.632	171.71	0.73499	11.9853	0	3.99859
NDE1	54820	ENSG00000072864	3.41545	0.000483667	0.0171558	195.886	200.195	200.595	102.037	24.4787	6.85617
EPB41L3	23136	ENSG00000082397	2.92822	0.000486137	0.0172023	243.228	268.929	0	487.445	2.28211	63.4827
ID4	3400	ENSG00000172201	-2.32721	0.000489304	0.0172732	1342.64	1447.23	17.584	161.513	4504.82	958.513
NLGN4X	57502	ENSG00000146938	3.11563	0.000496455	0.0174552	570.94	700.887	8.09617	161.988	8.43545	58.2007
C1S	716	ENSG00000182326	3.25221	0.000496807	0.0174552	10.1855	27.0551	25.0993	440.885	15.2133	19.1145
CD97	976	ENSG00000123146	3.56145	0.000505183	0.0177046	78.2826	70.3495	116.175	101.612	0	16.3619
B3GNT9	84752	ENSG00000237172	2.95747	0.000506288	0.0177046	84.4193	78.0668	85.8372	504.591	10.7198	46.6381
NAMPT	10135	ENSG00000105835	2.91846	0.000509153	0.0177377	499.31	678.25	484.394	1970.46	117.517	158.27
IGSF3	3321	ENSG00000143061	3.77851	0.000510629	0.0177377	301.443	260.733	41.9201	45.6943	6.90187	10.0036
CNTN1	1272	ENSG00000018236	Inf	0.000510815	0.0177377	0	0	10.5418	81.141	0	0
RP11-473I1.1		ENSG00000220793	2.89124	0.000513186	0.0177695	72.9581	177.223	881.986	3.17777	48.873	45.9727
NOTCH3	4854	ENSG00000074181	-4.23928	0.000514121	0.0177695	0	0	0	25.0679	0	317.89
GALNT5	11227	ENSG00000136542	4.70778	0.000516842	0.0178221	8.10841	32.4614	121.074	5.74049	0	3.78655
PITPNC1	26207	ENSG00000154217	3.71812	0.000525013	0.0180327	293.016	215.245	39.4514	54.8586	1.74506	13.676
KLF6	1316	ENSG00000067082	4.56045	0.000525376	0.0180327	58.1859	113.02	67.2356	0	0	5.35367
NMU	10874	ENSG00000109255	4.31924	0.000531633	0.0182054	8.10841	20.7456	153.811	8.94942	0	6.05848
S100B	6285	ENSG00000160307	-2.17579	0.000534597	0.0182648	3679.14	1302.09	6.2659	66.4888	3663.46	496.516
RAB7L1	8934	ENSG00000117280	6.23274	0.000536851	0.0182997	82.1111	62.9431	52.0584	0	0	1.00975
LOC283070, CAMK1D	283070, 57118	ENSG00000183049	-2.40243	0.000540094	0.0183681	109.831	142.197	0.62659	34.9653	578.031	52.6946
MIA	8190	ENSG00000213054	5.64129	0.000551065	0.0186985	21.5224	151.868	0	0	0	2.03666
STX3	6809	ENSG00000166900	Inf	0.000555738	0.0188141	4.0542	0	72.6475	19.4652	0	0
GYG2	8908	ENSG00000056998	-2.89317	0.00057118	0.0192929	52.556	51.3367	3.75014	0.82007	223.423	55.4088
SEMA3D	223117	ENSG00000153993	-6.29847	0.000574569	0.0193634	0	2.30941	0	0	0	82.0489
SRGAP3	9901	ENSG00000196220	-3.35339	0.000576204	0.0193745	21.4967	14.3736	0	38.0119	214.223	138.687
HOXA7	3204	ENSG00000122592	Inf	0.000578716	0.0194151	51.7235	102.069	0.706794	0	0	0
F2RL1	2150	ENSG00000164251	4.11046	0.000582812	0.0195085	0	0	74.7322	129.513	0.768311	7.06822
ZIC4	84107	ENSG00000174963	-7.50761	0.000584464	0.0195198	0	0	0.62659	0	28.4701	47.3742
ATP1B2	482	ENSG00000129244	-2.46491	0.000606501	0.0202104	337.575	303.153	6.2728	69.3303	816.456	581.563
C4orf32	132720	ENSG00000174749	5.36517	0.000636485	0.021133	0	0	125.758	0	0	1.65598
MEIS2	4212	ENSG00000134138	3.04802	0.000637033	0.021133	69.3025	85.8684	36.5697	331.252	0	36.2882
MLC1	23209	ENSG00000100427	-2.52468	0.000639242	0.021149	207.793	109.698	22.4595	12.301	495.81	59.471
ARHGAP20	57569	ENSG00000137727	Inf	0.000640362	0.021149	156.715	74.5948	0.757548	18.0096	0	0
TFCP2	7024	ENSG00000135457	5.47038	0.000645701	0.0212381	47.6963	99.5983	20.3397	14.726	0	2.01949
EDA2R	60401	ENSG00000131080	-4.01801	0.000645918	0.0212381	6.757	9.11888	4.80281	0	134.674	20.7442
OTX2	5015	ENSG00000165588	-Inf	0.00065909	0.0216234	0	0	0	0	40.1469	14.8453
MAP7	9053	ENSG00000135525	4.45032	0.00066352	0.0217208	0	1.56252	25.7811	139.806	0	4.973
TTF2	8458	ENSG00000116830	3.04633	0.000665211	0.0217283	55.3142	112.395	65.1472	472.718	25.1078	27.2631
TCF7	6932	ENSG00000081059	2.99823	0.000669001	0.0217671	59.5495	70.7573	87.7063	368.057	8.4286	35.1442
PXDN	7837	ENSG00000130508	3.0055	0.000669328	0.0217671	1025.87	1801.76	163.843	146.861	41.8996	132.813
HPRT1	3251	ENSG00000165704	2.62259	0.000673317	0.021849	28.3794	82.7121	614.671	246.867	4.34819	96.9407
RIPK4	54101	ENSG00000183421	6.15824	0.000676492	0.0219042	2.42847	0	50.7908	57.9978	0	1.00975
SPRED1	161742	ENSG00000166068	-3.31966	0.000680471	0.0219851	15.4114	17.7284	6.89249	24.0633	217.157	101.82
PPEF1	5475	ENSG00000086717	4.44074	0.000687003	0.022148	12.1626	165.123	9.64134	22.957	0	6.35029
SYT1	6857	ENSG00000067715	-2.45754	0.000689401	0.0221772	87.4802	110.338	0	16.1119	374.592	93.7175
ETS2	2114	ENSG00000157557	2.8287	0.000706362	0.0226738	169.812	124.599	235.863	202.765	0	52.3735
BTBD11	121551	ENSG00000151136	-6.74634	0.0007121	0.0227224	0	0	1.25318	0	45.0869	44.3006
GDPD2	54857	ENSG00000130055	-3.11747	0.000712102	0.0227224	32.7309	37.2099	0	4.20614	133.091	108.543
CXCL14	9547	ENSG00000145824	2.5929	0.000713699	0.0227224	0	0	6.99525	2853.18	0	313.579
MIPOL1	145282	ENSG00000151338	-Inf	0.000713992	0.0227224	0	0	0	0	6.32069	54.4899
SLITRK5	26050	ENSG00000165300	-4.56018	0.000720688	0.0228865	13.7343	0	16.3108	0	46.3984	207.584
ADAMTS10	81794	ENSG00000142303	-2.99988	0.000732167	0.0231535	87.8965	58.1227	12.5324	1.71067	165.483	218.582
NBL1	4681	ENSG00000158747	2.84262	0.000732212	0.0231535	584.484	491.146	763.117	2068.19	156.379	151.862
RGS17	26575	ENSG00000091844	4.75564	0.000739662	0.0233394	84.349	107.559	5.63743	50.6557	0	4.15914
ICAM1	3383	ENSG00000090339	2.74504	0.000747228	0.0235282	138.273	272.877	100.457	848.177	28.14	92.5149
IGSF11	152404	ENSG00000144847	3.49228	0.00075597	0.0236991	453.668	549.547	0	0	14.6884	18.335
SDC2	6383	ENSG00000169439	-3.27605	0.000758841	0.0236991	18.1574	11.0095	14.275	47.7166	253.941	216.204
SFRP1	6422	ENSG00000104332	-2.10161	0.000759028	0.0236991	91.6763	535.517	0	12.2896	1178.74	396.206
PPHLN1	51535	ENSG00000134283	3.55826	0.000759035	0.0236991	98.4536	165.788	119.127	6.60156	2.55368	14.095
MT1A	4489	ENSG00000205362	Inf	0.000771208	0.0239747	1.79466	17.4268	41.7165	25.4123	0	0
C6orf138	442213	ENSG00000178729, ENSG00000244694	-Inf	0.000772502	0.0239747	1.3514	0	0	0	40.5455	12.9964
C7orf40	285958	ENSG00000232956	4.01735	0.0007727	0.0239747	39.1906	63.9134	133.226	0	0	8.07797
HOXD9	3235	ENSG00000128709	Inf	0.000779979	0.0241501	49.6532	61.6368	23.1563	7.40605	0	0
SELENBP1	8991	ENSG00000143416	-3.91419	0.000782864	0.024189	25.5455	5.22508	20.1054	6.72949	110.097	203.158
RGAG4	340526	ENSG00000242732	-3.25771	0.000796517	0.024515	21.2886	18.6346	28.1514	19.8301	267.219	157.6
GALR1	2587	ENSG00000166573	Inf	0.000796713	0.024515	86.2491	96.5248	0	0	0	0
RRS1	23212	ENSG00000179041	4.41389	0.00081398	0.0249946	72.2472	64.0306	98.5351	0	0	5.50311
SHOX2	6474	ENSG00000168779	Inf	0.00083007	0.0254361	41.8515	23.4378	64.0488	0	0	0
MTTP	4547	ENSG00000138823	-3.3551	0.000831795	0.0254365	6.52186	6.25009	7.16882	27.0344	249.499	25.2436
PHLPP1	23239	ENSG00000081913	-2.63699	0.000853704	0.0260529	469.255	331.202	166.345	100.775	1557.14	924.736
NCAM1	4684	ENSG00000149294	3.13	0.000863101	0.0262857	3171.56	3747.37	36.1774	1733.81	232.776	187.493
KANK1	23189	ENSG00000107104	2.96521	0.000879126	0.0267189	374.937	583.218	79.5701	135.284	14.4534	53.9447
SLC38A5	92745	ENSG00000017483	Inf	0.000889836	0.0269893	63.3956	20.5784	61.7091	3.96914	0	0
MID1IP1	58526	ENSG00000165175	6.07615	0.000897664	0.0271713	12.0707	1.56252	101.319	0	0	1.00975
LINGO1	84894	ENSG00000169783	5.51711	0.00090735	0.0274086	113.335	139.747	0	0	0	2.01949
SPINK2	6691	ENSG00000128040	Inf	0.000914112	0.0275568	0	3.75943	79.8972	0	0	0
CRYBB1	1414	ENSG00000100122	-Inf	0.000937799	0.0281992	0	0	0	0	42.3157	8.44551
PLS1	5357	ENSG00000120756	2.94291	0.000939215	0.0281992	67.5038	149.362	218.648	344.793	36.5138	25.277
H1F0	3005	ENSG00000189060	3.59327	0.000960793	0.0287492	93.6913	46.7694	88.9746	103.739	0	13.5185
TMEM200B	399474	ENSG00000187975	4.12502	0.000961402	0.0287492	2.7028	1.56252	58.4653	119.932	0.923495	6.46944
C5orf38	153571	ENSG00000186493	-5.51723	0.000965977	0.028828	2.7028	1.50627	0	0.487121	54.5623	18.1754
ITGA4	3676	ENSG00000115232	2.99414	0.000976086	0.0290713	70.208	63.004	11.8958	594.576	35.7425	20.1535
GAL	51083	ENSG00000069482	Inf	0.00100957	0.0300085	0	0	0	82.6171	0	0
FAM184B	27146	ENSG00000047662	Inf	0.00104893	0.0311163	93.5629	82.4981	5.51525	0	0	0
LIFR	3977	ENSG00000113594	-2.95079	0.00106322	0.0314772	181.034	124.821	38.0146	727.655	1803.61	2775.95
SQRDL	58472	ENSG00000137767	3.57682	0.00106811	0.0314789	31.739	90.7935	183.029	52.2901	18.438	0
NR1D1	9572	ENSG00000126368	2.85873	0.00107088	0.0314789	80.9084	136.816	469.196	220.41	51.7264	24.2339
TOX	9760	ENSG00000198846	3.30799	0.00107173	0.0314789	197.426	221.05	5.63931	134.916	3.22691	21.2047
SPAG4	6676	ENSG00000061656	5.2538	0.00107175	0.0314789	6.7962	4.67819	81.4699	30.491	0	2.41531
SEZ6L	23544	ENSG00000100095	6.22356	0.00107466	0.0315023	103.692	109.627	0	3.95766	0	1.00975
PCDHB3	56132	ENSG00000113205	5.39296	0.00108092	0.0316233	90.4925	107.6	0	35.2425	2.28211	0
HOXB6	3216	ENSG00000108511	Inf	0.0010838	0.0316453	0	0	23.7609	59.7995	0	0
TPMT	7172	ENSG00000137364	2.85335	0.00108693	0.0316744	179.615	366.952	563.662	1733.49	198.895	47.9155
MYO1B	4430	ENSG00000128641	-3.02538	0.00109792	0.0319321	13.514	0	55.3461	111.466	514.947	387.942
XYLT1	64131	ENSG00000103489	4.7764	0.00110408	0.0320484	174.29	164.929	0	0.82007	0	4.03898
REC8	9985	ENSG00000100918	-2.64005	0.00111011	0.0321608	99.8415	91.8295	23.8712	125.928	633.65	373.305
HAND2	9464	ENSG00000164107	Inf	0.0011131	0.0321847	75.0392	84.1122	1.02886	2.94897	0	0
ITGBL1	9358	ENSG00000198542	Inf	0.00112167	0.0323695	0	0	33.3922	48.4907	0	0
DDIT4L	115265	ENSG00000145358	-6.41071	0.00114822	0.0330686	1.3514	0	1.25318	0	51.5225	18.9004
SHISA2	387914	ENSG00000180730	-Inf	0.00115035	0.0330686	0	0	0	0	0	55.9167
FAM126A	84668	ENSG00000122591	2.84025	0.00115896	0.0332519	1061.83	1338.9	374.157	276.127	82.185	102.698
STC2	8614	ENSG00000113739	3.30716	0.00117584	0.033671	0	0	230.155	26.845	0	17.1657
NFATC2	4773	ENSG00000101096	Inf	0.00117867	0.0336872	74.2798	83.4559	4.39365	0	0	0
GJB2	2706	ENSG00000165474	2.79632	0.00119783	0.0341691	1.3514	0	18.3509	448.088	0	43.9956
IL1RAPL1	11141	ENSG00000169306	5.29888	0.00120092	0.0341916	81.0624	75.0386	1.43239	43.4785	0	2.25173
SRPX	8406	ENSG00000101955	2.86283	0.00122919	0.0349296	1069.98	1473.93	771.838	4757.1	321.768	319.214
CPAMD8	27151	ENSG00000160111	-Inf	0.00124301	0.0352551	1.3514	0	0	0	32.8099	16.1559
HLA-DQA1	3117	ENSG00000196735	Inf	0.00124602	0.0352563	198.246	89.5966	0	0	0	0
TSPAN13	27075	ENSG00000106537	2.6199	0.0012478	0.0352563	126.064	234.505	127.871	748.375	28.1385	91.8909
AC007405.8, LOC285141	285141	ENSG00000204334	3.04572	0.00126211	0.0355844	16.2087	22.9675	120.127	184.028	0	25.9141
MXRA5	25878	ENSG00000101825	-3.18288	0.00126718	0.0355844	46.0503	23.4378	0	22.9562	123.23	157.98
LGALS3	3958	ENSG00000131981	2.80268	0.00126778	0.0355844	2897.96	3802.54	3936.59	643.946	219.841	578.268
HIF3A	64344	ENSG00000124440	-Inf	0.00126899	0.0355844	0	0	0	0	15.2133	36.3337
TMSB15A	11013	ENSG00000158164	-2.98167	0.00129323	0.0361958	0	0	171.628	265.898	1121.88	1173.86
ADAMTS1	9510	ENSG00000154734	2.88131	0.00129595	0.0362038	103.325	405.656	57.5185	107.564	0	51.074
BC008001			4.94272	0.00131543	0.0366791	25.6766	171.452	2.74509	0	3.80352	0
IL4I1	259307	ENSG00000104951	6.01453	0.00135878	0.0377101	2.7028	2.10472	12.6001	84.1588	0	1.00975
SNHG12	85028	ENSG00000197989	2.74916	0.00135897	0.0377101	29.7308	29.6879	357.142	235.399	25.1032	36.6144
PARP12	64761	ENSG00000059378	2.91948	0.00136002	0.0377101	18.2304	21.8753	196.197	300.187	24.4582	21.2047
KCNK12	56660	ENSG00000184261	-Inf	0.0013683	0.0378691	0	0	0	0	39.4684	6.8481
DCHS1	8642	ENSG00000166341	-3.37428	0.00137592	0.0379937	91.8412	21.1472	3.53084	10.6666	73.8013	176.767
TSTD1	100131187	ENSG00000215845	4.7945	0.00137792	0.0379937	0	0	127.477	0	0	2.69703
CCDC48	79825	ENSG00000114654	-4.16955	0.00138608	0.0381481	4.0542	9.01888	0	0	32.727	79.7225
TUBB4	10382	ENSG00000104833	4.59172	0.00143245	0.0393514	150.541	113.641	32.7387	0	0	3.63509
GABRA5	2558	ENSG00000186297	-5.99747	0.00145483	0.0398924	8.10841	1.66096	0	0	0.870246	65.5063
NKX6-2	84504	ENSG00000148826	-Inf	0.00147027	0.0402415	0	0	0	0	0	52.2109
TMEM100	55273	ENSG00000166292	4.01637	0.00147552	0.0402695	186.945	150.669	0	46.9539	0	8.07797
ARHGAP8, PRR5, PRR5-ARHGAP8	23779, 553158, 55615	ENSG00000186654, ENSG00000241484	-5.70848	0.00147671	0.0402695	0	0	3.11353	0	5.08379	103.487
OAS3	4940	ENSG00000111331	3.88467	0.00147948	0.0402711	2.7028	6.51416	55.6406	162.381	9.11476	1.00975
CDH19	28513	ENSG00000071991	Inf	0.00149505	0.0405465	143.789	86.3622	0	0	0	0
GJC3	349149	ENSG00000176402	Inf	0.00149505	0.0405465	31.0957	86.2497	0	0	0	0
CMTM5	116173	ENSG00000166091	5.34849	0.00150256	0.0406758	70.1161	116.509	0	6.56056	0	2.01949
DDAH2	23564	ENSG00000213722	-3.45583	0.00151297	0.0408831	128.625	23.3347	49.4461	2.66933	36.9527	510.701
CD68	968	ENSG00000129226	3.4113	0.00152863	0.0411876	4.0542	2.35628	107.805	180.77	11.8023	6.45934
MARS	4141	ENSG00000166986	2.79814	0.00152978	0.0411876	1181.76	771.771	271.95	1.25389	39.5475	60.1708
C2orf80	389073	ENSG00000188674	4.6859	0.00155381	0.0417591	264.86	154.424	0	1.64014	0	3.75121
IL1R1	3554	ENSG00000115594	2.49423	0.00156229	0.0418458	25.6766	15.0112	67.6479	977.001	19.4459	104.742
ADCYAP1R1	117	ENSG00000078549	-3.35464	0.00156267	0.0418458	6.13671	16.7534	0	0	108.902	8.76964
C3orf58	205428	ENSG00000181744	-2.69985	0.00157793	0.0421783	41.8934	53.0648	39.2947	95.6964	489.099	327.623
ALDH1A3	220	ENSG00000184254	4.77056	0.00158684	0.0423403	0	0	9.8688	114.779	0	3.02924
IL33	90865	ENSG00000137033	-Inf	0.00159864	0.0425789	0	0	0	0	0	51.2224
KIAA1217	56243	ENSG00000120549	4.49131	0.00161744	0.0429415	35.7432	52.2586	81.5275	3.96504	0	3.62802
ADD2	119	ENSG00000075340	5.1751	0.00161804	0.0429415	27.5956	18.4893	30.55	60.4514	0	2.01949
C7orf16	10842	ENSG00000106341	-Inf	0.00164345	0.0435384	0	0	0	0	2.26842	48.4001
GRB14	2888	ENSG00000115290	5.95971	0.00165839	0.0438558	31.1511	30.3489	4.60606	60.6901	0	1.22482
HRCT1	646962	ENSG00000196196	6.39732	0.00167494	0.0442148	0	0	89.8292	6.56056	0.760704	0
CD248	57124	ENSG00000174807	-Inf	0.00169038	0.0445432	2.37847	0	0	0	4.56423	45.7011
ST6GALNAC3	256435	ENSG00000184005	-4.73388	0.00169392	0.0445577	0	4.72663	0	0	23.5788	59.674
FAM129A	116496	ENSG00000135842	2.81401	0.00172098	0.0451895	43.8827	71.176	250.923	489.435	63.9912	13.0601
CCR1	1230	ENSG00000163823	Inf	0.00174885	0.0458401	33.7756	81.4965	1.26697	0	0	0
PAX8	7849	ENSG00000125618	-2.80184	0.00178235	0.046636	0	0	40.1131	65.9746	438.349	53.5428
CBLC	23624	ENSG00000142273	Inf	0.00179205	0.0467393	0	0	76.1934	0	0	0
PIGA	5277	ENSG00000165195	3.42891	0.00179259	0.0467393	13.8789	10.258	182.696	97.1668	16.0714	2.01949
TMEM38A	79041	ENSG00000072954	3.09261	0.00179584	0.0467421	205.862	608.91	70.6725	5.07951	33.3029	20.1969
AC067930.1		ENSG00000228381	4.85847	0.00180464	0.0468891	28.3794	50.2992	71.3317	0.00902077	0.740165	1.87914
KCNK1	3775	ENSG00000135750	5.94532	0.00182161	0.0472475	0	0	90.8499	3.28028	0	1.00975
DYNC1I1	1780	ENSG00000158560	3.39799	0.00182777	0.0473246	14.8654	60.8696	39.4589	167.749	6.9323	9.94297
TMEM158	25907		2.66704	0.0018471	0.0477419	535.467	466.672	154.303	1586.08	140.696	90.9731
PDGFRB	5159	ENSG00000113721	-3.43506	0.00186626	0.0481397	34.2702	18.7503	29.9191	3.27864	57.9649	316.02
PROCR	10544	ENSG00000101000	4.09191	0.0018719	0.0481397	5.54074	0	181.797	0	6.28114	1.45504
PSPH	5723	ENSG00000146733	3.45397	0.00187221	0.0481397	40.0028	60.0274	168.524	1.86648	4.0439	10.1712
SYTL5	94122	ENSG00000147041	3.34263	0.00187878	0.0482253	0	0	14.7831	277.946	12.1705	7.31561
INSIG1	3638	ENSG00000186480	2.67537	0.00188888	0.0483786	780.779	1475.92	1531.59	3387.93	282.212	383.289
CTLA4	1493	ENSG00000163599	-Inf	0.00189452	0.0483786	0	0	0	0	0	49.7613
LRRC55	219527	ENSG00000183908	-Inf	0.00189452	0.0483786	0	0	0	0	0	49.629
CRIP2	1397	ENSG00000182809	-2.56336	0.00190826	0.0486458	362.794	95.1982	16.9179	45.8296	277.592	345.009
NOP16	51491	ENSG00000048162	2.60485	0.00191157	0.0486468	305.795	448.586	493.223	198.261	57.0429	67.7075
PNMA2	10687	ENSG00000240694	-2.28161	0.00192714	0.0489591	155.745	183.692	8.76725	368.121	1517.59	305.501
PPM1K	152926	ENSG00000163644	5.15051	0.001933	0.0490244	16.2087	28.1254	56.2709	23.554	0	2.36281
TRIB2	28951	ENSG00000071575	-2.05085	0.0019455	0.0492021	434.874	352.193	34.928	55.7877	919.107	307.41
TPM1	7168	ENSG00000140416	-2.93843	0.00194663	0.0492021	85.7369	78.5105	269.391	215.409	955.589	1911.55
PRSS12	8492	ENSG00000164099	3.66063	0.00195139	0.0492386	128.048	49.7538	55.5704	87.1382	0	10.1378
OXTR	5021	ENSG00000180914	3.66646	0.00198547	0.0500135	27.9943	111.189	35.9581	94.6467	7.56064	4.62565
SLC16A3	9123	ENSG00000141526	Inf	0.00199147	0.0500663	0	0	21.9081	52.6985	0	0
TRAF1	7185	ENSG00000056558	3.92147	0.00199553	0.0500663	17.8939	36.3286	19.5496	145.703	6.84634	2.01949
FAM176A	84141	ENSG00000115363	3.36838	0.00199767	0.0500663	6.03536	34.8161	47.6158	165.787	3.80504	12.3956
PEA15	8682	ENSG00000162734	-2.44477	0.00201323	0.0503715	1189.84	1377.8	590.808	1060.18	9727.09	1297.58
TRIM14	9830	ENSG00000106785	3.38298	0.00202346	0.0505424	54.3533	63.7072	73.2904	155.416	13.5306	5.26885
NFASC	23114	ENSG00000163531	5.93973	0.0020352	0.0507503	16.7303	25.2035	11.9472	56.8333	0	1.00975
LPHN2	23266	ENSG00000117114	-2.05357	0.00204314	0.0508629	268.764	205.309	10.0229	12.6807	446.652	183.474
PCDHB12	56124	ENSG00000120328	-7.05053	0.00205213	0.0509121	2.71361	0	0.665439	0	31.9427	23.107
CD58	965	ENSG00000116815	3.25775	0.00205232	0.0509121	40.4055	36.7505	120.421	165.313	17.4947	4.96492
AC026410.6		ENSG00000227087	3.52173	0.00205539	0.0509121	56.6764	96.6389	93.1076	19.3118	0	11.9463
TMEM176B	28959	ENSG00000106565	6.03369	0.00206714	0.0511178	20.271	93.5967	0	5.52973	0	1.00975
ZNF714	148206	ENSG00000160352	Inf	0.00207481	0.0512222	86.4653	59.1259	18.8353	0	0	0.00100975
AQP4	361	ENSG00000171885	-Inf	0.00208523	0.0513941	5.4056	0	0	0	7.80331	39.3993
CHRDL1	91851	ENSG00000101938	2.9988	0.00209529	0.0515567	1410.27	1413.1	0.715566	42.8716	74.9758	46.3685
IKBKE	9641	ENSG00000143466	-4.24838	0.00217678	0.0534733	7.38135	2.34847	2.05459	3.30078	82.8917	22.1811
TESC	54997	ENSG00000088992	-3.4197	0.002195	0.0538317	21.6224	13.6393	0	0	92.7938	8.56668
CRB2	286204	ENSG00000148204	-4.1128	0.00220557	0.053836	8.10841	3.70943	0.62659	7.50856	64.2841	63.5423
LFNG	3955	ENSG00000106003	-2.20542	0.00220565	0.053836	66.1335	96.7233	6.88121	49.1919	429.474	42.3508
SRP9	6726	ENSG00000143742	-2.29199	0.00220604	0.053836	443.507	726.084	195.413	161.398	1982.65	1557.86
HOXA1	3198	ENSG00000105991	Inf	0.00221058	0.0538584	13.4937	10.9377	12.5312	48.3267	0	0
LAMA4	3910	ENSG00000112769	2.80979	0.00223117	0.0542712	885.764	984.65	31.6666	116.11	38.0154	69.6361
ANGPTL2	23452	ENSG00000136859	3.74097	0.00225704	0.0548107	55.6345	128.075	8.01284	81.7528	3.80352	6.71279
COL4A6	1288	ENSG00000197565	-2.99627	0.00227124	0.0550016	0	21.8628	45.5707	8.2007	231.965	170.799
IFITM8P		ENSG00000215096	-Inf	0.0022723	0.0550016	0	0.032813	0.0338359	0	0.559118	46.2686
FZD3	7976	ENSG00000104290	-2.63421	0.00228832	0.055299	98.8807	57.5102	11.2467	52.7059	240.653	262.945
CDH6	1004	ENSG00000113361	-3.04905	0.00229203	0.055299	74.6919	22.4941	3.13295	0.996385	139.129	4.32171
PPP4R1	9989	ENSG00000154845	-2.15656	0.00230037	0.0554102	168.564	215.062	42.9183	218.406	1239.4	180.325
CXorf38	159013	ENSG00000185753	5.08088	0.00231821	0.0557496	1.37843	10.9377	72.7158	19.6161	0	1.97405
LNX1	84708	ENSG00000072201	4.67124	0.00233875	0.056087	2.7028	3.12505	12.6364	101.044	0	3.02924
TTYH1	57348	ENSG00000167614	-1.90542	0.00234269	0.056087	1960.44	833.976	0	21.2013	1183.5	958.4
EFNA5	1946	ENSG00000184349	-4.72743	0.00234356	0.056087	1.3514	0	4.49704	2.46021	45.6415	75.0776
RPSAP52	204010	ENSG00000241749	4.40261	0.00236824	0.0565864	0	0	12.2317	116.575	0	4.1965
SYNGR1	9145	ENSG00000100321	2.4783	0.00240006	0.0572546	127.233	130.555	487.578	414.185	52.8492	71.1063
LRP4	4038	ENSG00000134569	-2.68477	0.00240754	0.0573411	29.57	38.9224	5.63931	18.6197	187.489	85.9566
PDE4B	5142	ENSG00000184588	-5.35301	0.00241509	0.0573588	9.46521	1.56252	0.641002	0	42.4823	17.2465
TMEM71	137835	ENSG00000165071	-3.1999	0.002416	0.0573588	1.3514	12.5986	20.2038	0.953741	194.723	10.0975
C1orf133	574036	ENSG00000203706	2.57307	0.00245127	0.0581034	8.23949	35.913	68.1699	358.285	0	51.7212
FAM181A	90050	ENSG00000140067	-Inf	0.00247942	0.0586449	4.0542	0	0	0	0.832971	45.5708
HOXC13	3229	ENSG00000123364	Inf	0.00248201	0.0586449	3.48256	76.4292	0.499392	0	0	0
CDKN2C	1031	ENSG00000123080	2.54536	0.00249969	0.0589688	345.833	242.333	258.586	826.02	83.6767	67.2228
TSPAN9	10867	ENSG00000011105	2.71548	0.00251338	0.059198	78.4299	90.4279	99.0069	4588.09	416.587	68.8132
SNX10	29887	ENSG00000086300	4.38695	0.00252847	0.0594591	82.6328	39.3896	24.4376	63.7006	0	4.29041
FERMT3	83706	ENSG00000149781	4.18048	0.00253429	0.0595018	2.52712	5.1532	13.9492	119.861	0	5.04873
SLC26A2	1836	ENSG00000155850	2.93581	0.00254228	0.0595952	590.365	1552.12	12.7116	95.7374	96.6087	48.4638
RHOBTB3	22836	ENSG00000164292	2.76877	0.00260193	0.0608973	3292.47	2727.27	146.578	130.644	90.0043	203.948
CPNE2	221184	ENSG00000140848	-2.19077	0.00260729	0.0609269	487.871	433.855	77.34	138.16	1114.3	863.306
ZEB1	6935	ENSG00000148516	-2.39617	0.00263266	0.0614232	504.569	290.251	85.0101	56.9801	508.837	1006.28
GLYATL2	219970	ENSG00000156689	-3.99413	0.00264201	0.0615298	39.1906	9.54545	0	0	25.835	73.5741
MLPH	79083	ENSG00000115648	2.92368	0.00264551	0.0615298	0	0	27.7078	267.604	1.52141	24.6873
SALL1	6299	ENSG00000103449	-2.38542	0.00266369	0.0618558	126.245	81.1512	0	112.815	409.738	267.703
TTN	7273	ENSG00000155657	-Inf	0.00268117	0.0621647	0	0	0	0	0	45.4971
RRP7A	27341	ENSG00000189306	2.99807	0.00273243	0.0631964	78.1015	35.5786	263.905	2.04607	9.8922	15.1462
MFAP2	4237	ENSG00000117122	-3.26409	0.00273418	0.0631964	12.0423	6.22353	124.369	55.3481	3.37448	1174.2
EFHD2	79180	ENSG00000142634	2.5433	0.00276669	0.0638487	275.732	251.482	676.031	84.9412	75.6673	40.3131
PTPRR	5801	ENSG00000153233	5.05113	0.00278464	0.0641632	0	0	12.7806	88.6118	0	2.01949
RASGRP3	25780	ENSG00000152689	Inf	0.00280512	0.0644696	0	5.23601	26.1326	38.4711	0	0
ELMOD1	55531	ENSG00000110675	3.24419	0.00280661	0.0644696	273.521	272.529	1.87977	124.79	21.852	6.05848
MACROD2	140733	ENSG00000172264	-3.07163	0.0028452	0.0652502	20.5778	21.8488	0	0	89.9997	33.4196
AIDA	64853	ENSG00000186063	2.25014	0.00284937	0.0652502	349.324	401.75	533.378	334.062	3.20485	173.722
GMPR	2766	ENSG00000137198	3.71778	0.00285867	0.0653624	108.082	140.052	33.5451	35.4508	4.46381	6.27153
EVC2	132884	ENSG00000173040	Inf	0.00287079	0.0655265	8.09489	3.12505	39.5404	28.7197	0	0
PLCB1	23236	ENSG00000182621	-2.26899	0.00287466	0.0655265	102.978	73.1417	8.43453	53.7687	366.691	70.8821
RHPN1	114822	ENSG00000158106	-4.17938	0.00288076	0.0655648	21.6724	5.91415	0	0	40.2778	35.2512
SYTL4	94121	ENSG00000102362	3.1381	0.00293446	0.0666849	36.9919	54.6914	71.1387	141.995	5.91143	14.1082
ADRA1B	147	ENSG00000170214	5.85686	0.00294193	0.0667526	0	0	87.6468	1.20468	0	1.00975
PLAC9	219348	ENSG00000189129	2.81305	0.00295634	0.0669042	182.466	578.16	0.62659	18.6804	0	56.6397
BMPER	168667	ENSG00000164619	Inf	0.00296792	0.0669042	81.8854	65.6088	0	6.59828	0	0
FAM5B	57795	ENSG00000198797	2.64858	0.00296827	0.0669042	13.6937	34.3614	0.639749	356.669	0	41.338
PTPRD	5789	ENSG00000153707	-3.18172	0.00296984	0.0669042	2.78794	20.1331	7.02972	0	101.002	63.6786
CMAH	8418	ENSG00000168405	5.81739	0.00297112	0.0669042	0	0	3.13295	83.1756	0	1.00975
NFIA	4774	ENSG00000162599	2.945	0.00305547	0.0686995	219.957	429.169	10.6796	9.83592	1.52141	37.4141
RP11-93B14.2, hCG_2018279	100127888	ENSG00000232803	Inf	0.00311175	0.0698591	41.3339	72.0745	1.25318	0	0	0
HOXA5	3202	ENSG00000106004	Inf	0.00320135	0.0716699	22.6738	33.5755	2.50636	33.0882	0	0
SCN11A	11280	ENSG00000168356	-Inf	0.00320205	0.0716699	0	0	0	0	0	43.3706
PLEKHA6	22874	ENSG00000143850	-5.40191	0.00321398	0.0718289	6.757	0	0.62659	1.55321	39.8609	24.657
ISYNA1	51477	ENSG00000105655	-2.54467	0.0032374	0.0722424	308.037	123.311	127.183	149.659	668.781	883.055
CXCL12	6387	ENSG00000107562	2.86474	0.00324235	0.0722424	2.7028	0	62.2292	215.27	0	24.7499
CCKBR	887	ENSG00000110148	4.3742	0.00324707	0.0722424	50.2721	187.156	0.62659	0	6.08563	0
ACTA2	59	ENSG00000107796	-2.66815	0.00327343	0.0726787	0	0	114.379	146.74	618.378	486.28
SDK2	54549	ENSG00000069188	-3.28757	0.00327646	0.0726787	44.4084	23.916	0	4.10035	0	178.474
RP9	6100	ENSG00000164610	2.58999	0.00334174	0.0739693	569.132	650.033	335.481	82.2981	64.7473	53.8386
TNFAIP3	7128	ENSG00000118503	2.86456	0.00334459	0.0739693	16.2168	17.1877	83.3146	177.319	0	25.6698
PTPRH	5794	ENSG00000080031	2.6729	0.00335507	0.0740262	13.514	1.98284	162.731	371.286	35.7516	19.7173
DUSP16	80824	ENSG00000111266	4.16081	0.00336206	0.0740262	62.6699	95.2264	40.724	0	0	5.17394
PKNOX2	63876	ENSG00000165495	-2.76505	0.00336211	0.0740262	62.8672	32.2755	1.54642	1.85254	108.975	53.4368
SULF1	23213	ENSG00000137573	-3.78706	0.00339987	0.0747468	0	11.2892	0	0	13.6927	86.8503
SLC46A1	113235	ENSG00000076351	Inf	0.00343687	0.0754487	12.0707	24.9988	10.0254	34.7808	0	0
AMMECR1	9949	ENSG00000101935	3.30137	0.00345689	0.0757763	42.1272	33.3864	65.6961	96.4845	0	13.0419
GNG11	2791	ENSG00000127920	-2.32947	0.00349077	0.0764062	393.171	316.942	345.327	1039.57	4802.17	908.568
C9orf95	54981	ENSG00000106733	4.40314	0.00354389	0.0774549	15.91	15.6252	98.1403	14.808	3.04282	1.00975
RASGEF1C	255426	ENSG00000146090	4.09837	0.00355328	0.077546	471.451	143.601	2.76953	9.84084	0	6.03929
DCBLD2	131566	ENSG00000057019	2.42884	0.00356851	0.0776591	144.963	145.169	612.926	5664.55	263.584	529.022
RAD50	10111	ENSG00000113522	3.4872	0.00356891	0.0776591	25.6766	49.4445	70.346	84.2343	6.30091	5.74646
C20orf103	24141	ENSG00000125869	4.99526	0.00362218	0.078703	8.23138	7.86105	0	89.4762	0	2.28909
SNCAIP	9627	ENSG00000064692	-5.65871	0.00364198	0.0790176	4.35151	1.56252	0	0	2.75299	49.4281
C1orf187	374946	ENSG00000162490	3.07494	0.00372983	0.0808057	152.492	112.428	1.43239	142.917	0	20.2474
C5orf41	153222	ENSG00000164463	4.55667	0.00380819	0.0822771	29.693	25.6316	82.7832	0	0	3.02924
EEF1A2	1917	ENSG00000101210	2.74122	0.00380882	0.0822771	53.6709	53.0992	166.194	157.148	15.5275	22.4174
MEST	4232	ENSG00000106484	-2.13177	0.00382365	0.0824777	1932.57	895.333	66.5495	334.889	1665.05	2122.35
TAPBPL	55080	ENSG00000139192	2.57177	0.00386184	0.0831808	123.33	118.844	114.335	780.583	93.5392	20.2727
PNP	4860	ENSG00000198805	3.92258	0.00386838	0.083201	36.4878	20.7472	115.613	8.2704	2.44414	3.68759
HEPACAM	220296	ENSG00000165478	Inf	0.00390622	0.0838935	82.3409	65.5728	0	2.97193	0	0
CCNY	219771	ENSG00000108100	-2.29371	0.00393328	0.0843526	265.641	136.339	189.591	199.729	1270.92	448.103
JAM2	58494	ENSG00000154721	-2.11159	0.0039431	0.0844414	196.822	310.594	12.5324	199.138	779.989	726.696
TCF7L2	6934	ENSG00000148737	-2.60168	0.00397545	0.0848787	33.785	34.2927	69.3754	42.2516	343.867	248.429
CREB3L1	90993	ENSG00000157613	-1.98924	0.00398555	0.0848787	225.211	267.098	119.184	51.5676	989.802	173.157
ZNF710	374655	ENSG00000140548	-4.54851	0.00398617	0.0848787	4.0542	2.06253	5.26461	0	33.7806	68.692
CALM1	801	ENSG00000198668	-2.29696	0.00398636	0.0848787	2159.27	2745.09	824.365	1635.9	14162.8	2936.01
HOXD3	3232	ENSG00000128652	Inf	0.00404782	0.0860639	49.418	40.549	1.46371	25.7034	0	0
TMSL1		ENSG00000223551	-2.64251	0.0040739	0.0864947	25.6428	9.81108	177.687	36.8966	594.987	336.637
IRX1	79192	ENSG00000170549	-3.75456	0.00411231	0.0871857	30.4998	11.3502	0	0	5.099	92.6876
MGC87042	256227	ENSG00000105889	Inf	0.00413769	0.0875988	65.1186	67.0978	1.25318	0	0	0
SCN5A	6331	ENSG00000183873	-Inf	0.00418194	0.0884098	0	0	0	0	0	40.3767
AFAP1L2	84632	ENSG00000169129	3.56282	0.00423187	0.0893382	211.587	214.73	1.25255	0	0	12.2825
FMNL1	752	ENSG00000184922	3.74077	0.00423988	0.0893804	0	0	47.6666	94.9764	0	6.64009
CACNG7	59284	ENSG00000105605	-2.58184	0.0042687	0.0898604	89.1789	41.7772	12.5613	2.46021	149.838	78.737
PTGS1	5742	ENSG00000095303	-3.91213	0.0043085	0.0905345	12.1626	6.79385	1.62036	0	61.8803	20.1949
PCOLCE2	26577	ENSG00000163710	5.77212	0.00431291	0.0905345	0	0	3.65615	79.4041	0	1.25713
TF	7018	ENSG00000091513	3.69612	0.00432883	0.0907406	140.347	205.945	0	14.5456	5.46262	6.05848
UNC80	285175	ENSG00000144406	-1.9819	0.00433651	0.0907736	113.468	162.184	0	38.7016	322.524	207.772
RNASEH1	246243	ENSG00000171865	2.42904	0.00437249	0.0913979	68.8904	165.89	213.009	440.453	48.4782	52.5704
CLDN3	1365	ENSG00000165215	Inf	0.00440198	0.0918127	0	0	55.7609	9.02077	0	0
EGFR	1956	ENSG00000146648	2.93938	0.00440469	0.0918127	49.8545	132.278	90.2121	48.5703	2.30722	21.3228
SEMA4G	57715	ENSG00000095539	-3.42634	0.0044287	0.0921839	29.7308	13.2377	3.96882	0	69.1823	47.3652
NCALD	83988	ENSG00000104490	-2.49842	0.004452	0.0925393	53.1628	51.5054	0	4.92042	86.6906	126.413
ASNS	440	ENSG00000070669	2.33089	0.00446946	0.0927724	619.444	1064.73	1962.92	478.85	206.957	256.099
FGFR1	2260	ENSG00000077782	-1.9026	0.00450568	0.0933938	1177.02	1288.2	147.207	310.989	3067.14	1294.65
ASPN	54829	ENSG00000106819	-Inf	0.00456659	0.0945245	0	0	0	0	0	39.4952
PLSCR1	5359	ENSG00000188313	2.44529	0.00458496	0.0946602	36.9662	137.696	307.561	533.623	81.2295	38.0573
INPP5D	3635	ENSG00000168918	-3.50202	0.00458588	0.0946602	6.757	10.9377	3.75453	0	61.6262	49.4775
DKFZp434H1419, AC012513.4	150967	ENSG00000226052	-2.11978	0.00468106	0.096443	34.6418	71.7901	0	27.9586	239.475	50.3177
COL1A2	1278	ENSG00000164692	-3.11476	0.00469984	0.096443	95.8576	3.02973	642.864	200.485	0	4846.94
CHODL	140578	ENSG00000154645	-Inf	0.0047018	0.096443	0	0	0	0	24.3494	10.4377
GGH	8836	ENSG00000137563	2.4545	0.00470386	0.096443	899.601	886.591	7220.34	4880.12	475.43	1096.58
RADIL	55698	ENSG00000157927	3.00115	0.0047047	0.096443	113.879	92.256	13.5412	137.841	0	20.2777
MICB	4277	ENSG00000204516	4.20143	0.00472726	0.096772	0	0	27.2291	85.644	0	4.03898
GCNT1	2650	ENSG00000187210	Inf	0.00477401	0.0974433	5.45561	1.56252	15.0344	46.2388	0	0
BID	637	ENSG00000015475	2.52854	0.00477815	0.0974433	103.665	66.6197	117.104	429.8	42.5987	28.2598
IGFBP5	3488	ENSG00000115461	-2.22544	0.00477972	0.0974433	840.786	936.728	30.0745	1081.47	3234.4	3148.34
RAB11FIP1	80223	ENSG00000156675	-3.57004	0.00479323	0.0975482	19.1088	6.91729	18.9569	0.00082007	56.8284	140.089
CGREF1	10669	ENSG00000138028	4.77242	0.00479799	0.0975482	34.4823	26.8645	20.747	56.6439	1.52141	1.00975
GFPT2	9945	ENSG00000131459	2.24611	0.00483873	0.0981973	24.3252	15.6252	247.568	243.185	0	70.557
PPL	5493	ENSG00000118898	2.44728	0.00484319	0.0981973	2.71767	1.56252	90.7171	357.987	11.1808	43.7917
RP5-955M13.1, KCNG1	3755	ENSG00000026559, ENSG00000242964	3.17332	0.00485238	0.0981973	31.5106	43.6709	73.1256	75.4153	0	14.1364
BMP7	655	ENSG00000101144	-1.95029	0.00485634	0.0981973	301.465	145.702	0	3.28028	197.874	185.344
CMTM8	152189	ENSG00000170293	2.76233	0.00486613	0.0982614	6.757	10.9377	217.758	19.3668	0	24.4672
SHC4	399694	ENSG00000185634	2.93769	0.00492464	0.099308	50.0789	30.0161	184.226	63.2889	12.932	11.1072
RGS20	8601	ENSG00000147509	-3.16213	0.0049528	0.0997406	0	0	7.1237	25.5854	136.034	56.4933
S1PR3	1903	ENSG00000213694	-4.13815	0.00496375	0.0998258	29.6943	6.25009	0	0	4.56423	69.0787
