# Supplementary material for: Digital transcriptome profiling of normal and glioblastoma-derived neural stem cells identifies genes associated with patient survival
Source: Genome Med. 2012 Oct 9;4(10):76. doi: 10.1186/gm377 (PMC3556652; doi:10.1186/gm377)
Supplement: Additional file 6 — Differentially expressed non-coding RNAs. Table of non-coding RNAs found to be differentially expressed between GNS and NS cells by Tag-seq. Format: XLS. [file gm377-S6.XLS]

## Sheet: ncRNA
Additional file 6 - Differentially expressed non-coding RNAs
Tag	Accession	Description	In gene desert?	PubMed ID(s)	Differential expression results			Normalized tag counts
					Log2 fold-change	P	FDR-adjusted P	G144ED	G144	G166	G179	CB541	CB660
CCGCCTTAATAAATGTA	BC031342	HOTAIRM1, a ncRNA from the HOXA locus. There is evidence that it might regulate HOXA gene expression.	No	19144990	Inf	7.86945e-10	4.3144e-06	174.656	158.717	129.81	206.252	0	0
TACATAATTACTAATCA	NR_028272	NEAT1, a ncRNA involved in paraspeckle formation and regulated during NS cell differentiation.	Yes	20137068; 21170033	4.31942	1.60675e-06	0.00218203	123.382	627.385	775.446	1927.09	18.5129	91.8159
TGGATAAACAAAATGAA	NR_003529	CDKN2BAS, an antisense transcript to CDKN2B that appears to function in Polycomb-mediated repression of tumor suppressors CDKN2A and CDKN2B.	No	18185590; 20541999	Inf	1.40596e-05	0.0127681	18.015	33.5917	125.838	0	0	0
TATCCCCAAATAAACAA	NR_015382	Transcript from the opposite strand of CD27.	No	None	4.41518	3.21165e-05	0.0241325	151.399	123.181	332.411	135.271	9.30597	9.41093
ATGGCACCATATTGTGT	NR_015377	Transcript from the opposite strand of PAX8.	No	None	-7.08218	2.53687e-05	0.020028	0	0	2.19655	0	136.913	58.343
CCTGACCCTGCATCCCT	BC013229	Transcript from the opposite strand of MCF2L2.	No	None	Inf	0.000138233	0.0752247	1.72344	0	36.9274	68.2521	0	0
TAGAACGGTGTTCCTCC	BM977209	Transcript from the opposite strand of TXNRD1.	No	None	Inf	1.70362e-05	0.0147474	0	0	121.625	24.7383	0	0
ACAAACAAAAGCCTTCC	DB099927	Transcript from CDKN2B intron (sense strand).	No	None	Inf	1.4295e-05	0.0129027	41.8894	105.513	51.7732	0	0	0
ATTACATTTATGTCCTT	BC015429	Transcript from gene desert near DKK1. Correlated with DKK1 expression.	Yes	None	Inf	2.78699e-09	1.14721e-05	0	0	389.508	17.996	0	0
TAACTGATCCTTAGATA	BQ957425	Transcript from gene desert.	Yes	None	Inf	0.000197042	0.0988728	0	0	66.7516	30.7515	0	0
GAAACATTCCAAACCTA	AK094154	Transcript from gene desert.	Yes	None	Inf	1.30886e-10	9.92766e-07	0	0	328.493	243.919	0	0
CAAATAAACTTTATACC	BC063641	Transcript downstream of PRRG4.	No	None	7.52821	2.43382e-11	2.32432e-07	4.15954	68.0445	267.341	1381.77	0	5.85264
GCTTTATTTTTTCTGCT	BC038205	Transcript between CTSC and GRM5. Correlated with CTSC expression.	Yes	None	7.46396	5.4072e-07	0.000865307	53.9853	96.1549	49.5738	126.268	0	1.02426
GAGCCCAGACTAGATGG	BF031226	Transcript from gene desert.	Yes	None	Inf	3.87572e-05	0.0281921	1.38651	0	30.6592	99.7464	0	0
AAATATTAGTTTTTCTT	CX868766	The tag is in last intron of ncRNA NCRMS, perhaps detecting an NCRMS isoform. NCRMS might be a host transcript for mir-1251 and mir-135a-2. The tag also coincides with a SINE repeat.	Yes	12082533; 15872005	-Inf	3.50539e-07	0.000628455	0	0	0	0	21.8205	283.921
AAATATGGATAAATGTA	CA425887	Transcript from gene desert around FOXG1. Overlaps an EST similar to a region of downstream of the pseudoautosomal gene SPRY3.	Yes	None	5.95076	5.38874e-05	0.0365906	4.16786	0	96.2989	95.6073	0	2.06184
AAATTGGTGCTGTTGCT	BM679519	Transcript from gene desert harboring ZNF536 and TSHZ3. Correlated with ZNF536 expression.	Yes	None	Inf	9.31325e-10	4.9236e-06	263.924	566.035	8.7776	3.73168	0	0
GAAGGTCCCCCAGGGGT	AK131287	Intergenic transcript, or possibly a very long CACNG8 3'-UTR extension. Might be a host transcript for mir-935.	No	None	-4.6516	1.56621e-05	0.0139243	33.9862	27.6661	4.47129	2.42252	354.003	224.05
GAATACAGATTAATCCT	BG201257	Transcript from gene desert around KCNF1.	Yes	None	Inf	7.28586e-06	0.00751568	12.4814	126.055	0	50.2809	0	0
ATCATCACGTGAGAGAT	AK126832	Transcript from gene desert upstream of SIX3. Correlated with SIX3 expression.	Yes	17084678	-Inf	6.92375e-08	0.000175196	0	0	0	0	162.106	173.234
TATAATAATAATGCTTA	GD259214	Transcript from gene desert downstream of SIX3. Correlated with SIX3 expression.	Yes	17084678	-Inf	4.17037e-07	0.00071782	0	0	0	0	123.704	142.299
GAGAGTGAATGTTTAAA	CR623536	Transcript from gene desert downstream of SIX3. Correlated with SIX3 expression.	Yes	17084678	-Inf	1.26527e-05	0.0118167	0	0	0	0	44.2565	125.725
TACACAATAAATATTTA	BG166405	Transcript from gene desert near DCBLD2.	Yes	None	6.14167	1.31631e-06	0.0018557	0	0	103.518	225.209	0	3.07279
ATAATAAAAGTATTTTT	AA993778	Transcript from gene desert near IRX2. Correlated with IRX2 expression.	Yes	None	-Inf	2.89282e-05	0.0223611	0	0	0	0	80.4282	35.2029
TTTTTCATCAAGAGGAA	DB349183	Transcript downstream of HLA-F, on opposite strand. Overlaps an antisense transcript to HLA-F (NR_026972).	No	(1688605)	Inf	0.000124533	0.0691716	4.15954	6.1073	73.4288	27.5885	0	0
