# Supplementary material for: Digital transcriptome profiling of normal and glioblastoma-derived neural stem cells identifies genes associated with patient survival
Source: Genome Med. 2012 Oct 9;4(10):76. doi: 10.1186/gm377 (PMC3556652; doi:10.1186/gm377)
Supplement: Additional file 8 — Core differentially expressed genes. Table of genes with large expression changes common to the GNS cell lines G144, G166 and G179, relative to the normal NS cell lines CB541 and CB660. Format: XLS. [file gm377-S8.XLS]

## Sheet: Core DE genes
Additional file 8 - Core differentially expressed genes
Gene symbol	Entrez Gene ID	Tag mapping category (see Figure S1)	Differential expression results		Normalized tag counts
			Log2 fold-change	FDR-adjusted P-value	G144ED	G144	G166	G179	CB541	CB660
S100A6	6277	Reference (rank 1)	6.04442	5.08036e-14	2259.28	324.161	5709.9	512.735	12.3226	53.4489
CD74	972	Reference (rank 1)	7.11448	7.86659e-13	3942.13	2107.79	93.3532	1427.24	8.36775	9.08771
PLA2G4A	5321	Reference (rank 1)	7.34031	1.92112e-12	909.687	1226.46	483.713	755.947	0	10.0985
HOXD10	3236	Reference (rank 1)	Inf	3.85083e-11	77.0042	145.851	115.288	578.233	0	0
BACE2	25825	Reference (rank 1)	7.96921	5.48232e-11	227.523	423.144	253.376	468.181	0	2.65159
C9orf64	84267	Reference (rank 1)	7.88112	5.3428e-10	114.741	156.832	164.095	752.526	2.85264	0
MBP	4155	Reference (rank 1)	6.46953	2.70983e-09	118.623	402.468	103.305	302.987	0	6.27658
HLA-DRA	3122	Reference (rank 1)	5.68061	6.57879e-07	9744.03	5434.91	138.411	270.516	57.3541	19.1852
CD9	928	Reference (rank 1)	4.87133	2.74181e-06	1058.33	1082.41	396.504	189.326	4.84721	32.9005
DDIT3	1649	Reference (rank 1)	4.39637	4.58584e-05	933.565	1345.28	748.889	250.47	26.8879	47.348
PMEPA1	56937	Reference (rank 1)	4.36232	5.41268e-05	240.751	123.335	621.794	297.156	11.7346	22.1195
PDE1C	5137	Reference (rank 1)	4.12885	0.000132256	578.152	430.262	1117.81	981.415	45.659	50.764
PLS3	5358	Reference (rank 1)	3.82727	0.000306049	360.209	776.608	476.59	367.181	0	75.5795
NNMT	4837	Reference (rank 1)	3.74279	0.000502586	519.872	172.392	918.088	175.568	15.2141	47.3833
LMO4	8543	Reference (rank 1)	3.80123	0.000502586	553.776	1311.16	455.524	1149.84	16.7264	122.542
CHCHD10	400916	Reference (rank 1)	3.6993	0.000901507	844.246	712.993	523.909	457.894	28.4488	58.7945
CTSC	1075	Reference (rank 1)	3.55082	0.00103438	937.168	731.434	311.706	1499.91	10.2885	133.191
MMP17	4326	Reference (rank 1)	3.58307	0.00103438	1173.51	864.334	422.616	340.824	5.09824	84.8409
MT2A	4502	Reference (rank 1)	4.13048	0.00128408	2039.19	1924.37	8307.99	5237.51	284.955	301.442
C10orf11	83938	Reference (rank 1)	3.82498	0.00165311	195.713	603.748	175.092	152.802	20.4683	23.5796
MAN1C1	57134	Reference (rank 1)	3.59376	0.00178708	556.535	478.629	107.568	378.344	7.60704	45.1649
FAM69A	388650	Reference (rank 1)	3.6801	0.00217918	513.157	393.076	154.97	439.347	27.943	23.2868
NTRK2	4915	Reference (rank 1)	3.61144	0.00256626	90.6547	163.863	174.79	219.517	0	30.3429
FUT8	2530	Reference (rank 1)	3.31653	0.00462696	665.973	999.808	609.649	2352.74	95.8107	168.582
SULF2	55959	Reference (rank 1)	3.30679	0.00528352	749.036	891.046	253.451	581.575	43.3229	72.3594
EPDR1	54749	Reference (rank 1)	3.09052	0.0055538	310.888	269.04	739.547	318.985	20.2796	82.3387
CEBPB	1051	Reference (rank 1)	3.28578	0.00593571	106.708	155.58	552.467	270.927	36.6523	30.2055
FOXG1	2290	Reference (rank 1)	3.29955	0.00683335	444.957	505.492	104.521	137.445	0	50.8245
LYST	1130	cDNA (rank 2)	5.73312	3.50089e-09	126.706	180.78	283.982	548.579	10.2995	2.12118
PRSS12	8492	cDNA (rank 2)	4.79531	0.000206161	218.617	119.87	151.933	156.018	0	10.2289
LGALS3	3958	Other	6.44053	6.06968e-07	2062.32	3253.97	2538.68	134.798	32.0771	14.271
ADD2	119	Other	6.31715	0.000505836	66.4155	91.9168	103.098	288.156	0	4.10842
GABBR2	9568	Reference (rank 1)	-9.49576	1.20562e-13	0	0	5.63931	0	2569.66	143.097
TAGLN	6876	Reference (rank 1)	-7.05602	4.44202e-11	1.93791	3.12505	9.36564	4.13643	1089.62	384.421
FAM38B	63895	Reference (rank 1)	-Inf	5.48232e-11	0	0	0	0	778.565	166.758
TES	26136	Reference (rank 1)	-Inf	2.45286e-09	0	0	0	0	433.011	184.162
ST6GALNAC5	81849	Reference (rank 1)	-8.25076	3.42191e-09	8.8733	0	0	5.81593	261.3	899.46
LMO3	55885	Reference (rank 1)	-Inf	1.01875e-08	0	0	0	0	136.92	446.004
ATP1A2	477	Reference (rank 1)	-6.1599	1.33073e-08	39.0001	37.4646	0.62659	0	471.003	1346.37
PI15	51050	Reference (rank 1)	-6.4455	9.28744e-08	20.2251	3.31567	2.50636	5.49611	397.819	262.168
FBLN2	2199	Reference (rank 1)	-Inf	1.95421e-07	0	0	0	0	232.091	117.478
MN1	4330	Reference (rank 1)	-7.22751	3.03314e-07	21.6224	4.2235	0.619071	0	146.812	384.069
SLCO1C1	53919	Reference (rank 1)	-Inf	5.8595e-07	7.72326	0	0	0	166.177	151.792
MMRN1	22915	Reference (rank 1)	-8.80192	1.64946e-06	0	0	1.25318	0	279.376	93.1864
NKX2-1	7080	Reference (rank 1)	-5.52288	1.64946e-06	4.0542	17.1877	0	0	425.346	103.577
NPTX2	4885	Reference (rank 1)	-6.46665	1.77833e-06	0	0	6.91442	4.80807	421.974	272.431
SIX3	6496	Reference (rank 1)	-5.49531	2.9064e-06	2.7028	26.1254	0	0	203.944	594.636
LAMA2	3908	Reference (rank 1)	-5.20736	4.42141e-06	47.3085	25.2051	7.95331	2.59142	730.227	149.008
GPR158	57512	Reference (rank 1)	-4.5465	9.8888e-06	103.763	117.35	0	53.3037	2310.97	354.949
SLCO2A1	6578	Reference (rank 1)	-5.61143	1.00077e-05	38.769	15.5393	0	0	213.007	297.035
HMGA2	8091	Reference (rank 1)	-5.68064	3.7168e-05	0	0	0	23.6779	233.328	576.278
GRIA1	2890	Reference (rank 1)	-4.41759	4.23551e-05	33.0945	68.6854	2.69935	73.4151	1780.17	292.749
DTX4	23220	Reference (rank 1)	-5.91837	4.58584e-05	6.757	7.81261	3.18057	0	128.807	312.466
CACNG8	59283	Reference (rank 1)	-4.77111	5.67894e-05	33.1255	28.3129	3.90554	2.64801	405.125	220.875
RTN1	6252	Reference (rank 1)	-5.33559	5.67894e-05	8.08003	5.46258	0.62659	19.3413	385.652	286.318
SLC4A4	8671	Reference (rank 1)	-4.49332	6.11754e-05	35.9878	38.8599	13.1315	18.837	925.156	145.337
CCND2	894	Reference (rank 1)	-3.97886	9.2652e-05	157.961	125.202	0.62659	0	827.814	496.411
CA12	771	Reference (rank 1)	-4.65406	9.68567e-05	45.8801	28.1254	22.5572	30.3221	945.567	415.142
NTN1	9423	Reference (rank 1)	-4.22432	0.000148364	95.7616	239.927	22.3887	250.552	5457.96	966.23
KALRN	8997	Reference (rank 1)	-5.24604	0.000187959	0	6.32353	2.53894	7.07064	302.941	106.185
LMO2	4005	Reference (rank 1)	-4.81724	0.000249905	20.271	21.2222	0	4.92042	134.583	368.995
RGS5	8490	Reference (rank 1)	-4.81593	0.000286912	4.0542	13.5205	6.90878	2.97603	343.495	112.544
C9orf125	84302	Reference (rank 1)	-3.78384	0.000610483	73.85	59.0368	3.58096	7.97928	508.545	148.085
IRX2	153572	Reference (rank 1)	-4.65055	0.000720651	0	0	0	28.8501	370.024	111.098
IL17RD	54756	Reference (rank 1)	-4.38137	0.000802644	25.5253	17.5018	9.77293	15.2672	364.553	230.396
PDZRN3	23024	Reference (rank 1)	-4.3988	0.000938279	18.4385	22.0816	12.5537	3.02114	278.191	251.307
MAF	4094	Reference (rank 1)	-4.79024	0.000955166	14.8654	7.14542	15.9743	0	282.444	150.357
SPARCL1	8404	Reference (rank 1)	-4.02703	0.00147604	44.1651	39.0443	4.76773	282.895	1448.15	2097.56
SALL2	6297	Reference (rank 1)	-4.12513	0.00171331	72.9054	38.6084	16.458	11.5687	194.233	581.872
DNER	92737	Reference (rank 1)	-3.89308	0.00175368	90.5249	523.242	9.29672	847.409	8865.3	4813.83
NDN	4692	Reference (rank 1)	-3.46019	0.00232291	105.301	84.1512	0	0	214.437	405.369
PLCH1	23007	Reference (rank 1)	-3.40855	0.00237645	151.973	134.049	83.2688	118.882	2002.89	384.312
TRAM1L1	133022	Reference (rank 1)	-5.13399	0.00250465	0	0	0	11.2809	121.711	146.34
PTEN	5728	Reference (rank 1)	-4.99646	0.00293609	2.72983	0	14.7512	0	191.738	126.925
LUM	4060	Reference (rank 1)	-4.25617	0.00322699	0	0	110.905	0	507.378	897.719
SYNM	23336	Reference (rank 1)	-4.23413	0.00331768	1.3514	0	0	36.398	238.828	212.803
SEMA6A	57556	Reference (rank 1)	-3.48408	0.00331768	68.0647	50.0007	3.11353	0	257.126	140.025
FOXJ1	2302	Reference (rank 1)	-4.19115	0.00359512	4.90288	3.12505	4.38613	27.784	254.83	175.781
MYL9	10398	Reference (rank 1)	-3.85102	0.00428131	3.78798	3.12505	110.035	8.49674	796.193	370.281
C5orf13	9315	Reference (rank 1)	-3.28705	0.00474858	230.235	162.598	55.9414	234.95	1985.9	962.66
LPAR6	10161	Reference (rank 1)	-3.62319	0.00561466	29.7687	33.7505	39.6243	0	395.941	211.281
TUSC3	7991	Reference (rank 1)	-3.73678	0.0058896	0	0	5.91313	75.0347	378.965	333.717
ODZ2	57451	Reference (rank 1)	-3.67899	0.00651445	27.028	24.9675	2.50636	36.0412	212.761	329.46
MAP6	4135	Reference (rank 1)	-3.24522	0.00761746	2.29603	32.9317	0.62659	111.356	629.387	288.041
PEG3	5178	cDNA (rank 2)	-5.13581	5.95811e-08	105.669	130.605	8.52557	0	2681.02	594.63
RAB6B	51560	cDNA (rank 2)	-3.50909	0.00216702	71.7021	52.0749	29.431	38.3813	754.757	160.744
SDC2	6383	cDNA (rank 2)	-3.55654	0.0029196	96.6612	41.338	53.019	98.9494	1015.07	502.368
NELL2	4753	cDNA (rank 2)	-3.25082	0.00999069	117.324	173.581	1.93621	380.948	1073.3	2440.62
EDA2R	60401	Other	-5.58135	0.000758698	1.3751	6.24832	9.74323	0	306.68	208.758
CXXC4	80319	Other	-4.83556	0.00121797	23.5293	21.1006	0	0	219.514	200.803
SLIT2	9353	Other	-7.1795	0.0014635	1.3916	0	0.693137	5.22038	178.81	400.815
KCTD12	115207	Other	-4.76764	0.00398101	48.6837	16.8711	10.1482	54.4763	1349.03	147.791
