# Supplementary material for: Digital transcriptome profiling of normal and glioblastoma-derived neural stem cells identifies genes associated with patient survival
Source: Genome Med. 2012 Oct 9;4(10):76. doi: 10.1186/gm377 (PMC3556652; doi:10.1186/gm377)
Supplement: Additional file 10 — Controls for survival tests on GNS expression signature. Text and table detailing how confounding factors were controlled for when testing for an association between the GNS expression signature and patient survival. Format: XLS. [file gm377-S10.XLS]

## Sheet: Survival test controls
Additional file 10 - Controls for survival tests on GNS expression signature
For the TCGA data set, we controlled for tissue source site (the site at which the tumor sample was collected, typically a hospital or university), analyte batch, sex of patient, year of diagnosis and whether there was a record of aggressive treatment, either as defined by Verhaak et al. (Cancer Cell 17:98-110) or by Kim et al. (Cancer Res 71:3387-99). There was less extensive information availab…
Table A lists Wald test P-values from Cox proportional hazard models on each of these variables. Only aggressive treatment and tissue source site are significant (P < 0.05). For tissue source site, it should be noted that there were 13 different sites, represented by 12 coefficients in the Cox model (the other explanatory variables are continuous or binary, and therefore only required a single co…
Table B lists Wald test P-values from Cox proportional hazard models with two explanatory variables: (1) a GNS expression signature and (2) a variable that we control for. Results are presented for a model with interaction between the two variables in cases where the interaction was significant (Wald P < 0.05). We obtained a low P-value for the GNS expression signature in each case, demonstrating…
n.s., not significant
A. Single explanatory variable
Data set	Explanatory variable	P-value for explanatory variable
TCGA	Tissue source site	0.0122653
TCGA	Analyte batch	0.630949
TCGA	Sex	0.513042
TCGA	Year of diagnosis	0.13805
TCGA	Aggressive treatment as defined by Verhaak et al.	6.4307e-07
TCGA	Aggressive treatment as defined by Kim et al.	4.44601e-05
Murat	Sex	0.615535
Murat	Treatment arm	0.0943718
Gravendeel (glioblastomas only)	Sex	0.944981
Gravendeel (complete)	Sex	0.820829
Phillips	Sex	0.445903
Freije	Sex	0.174085
B. Two explanatory variables
Data set	Second explanatory variable	P-value for GNS expression signature	P-value for second explanatory variable	P-value for interaction
TCGA	Tissue source site	0.000392311	0.0145608	0.0174866
TCGA	Analyte batch	1.41895e-06	0.949408	n.s.
TCGA	Sex	1.26604e-06	0.455818	n.s.
TCGA	Year of diagnosis	2.27919e-06	0.309717	n.s.
TCGA	Aggressive treatment as defined by Verhaak et al.	2.4087e-06	1.22414e-06	n.s.
TCGA	Aggressive treatment as defined by Kim et al.	9.31553e-08	1.03446e-05	0.0366054
Murat	Sex	0.0020107	0.131264	n.s.
Murat	Treatment arm	0.00948571	0.160101	n.s.
Gravendeel (glioblastomas only)	Sex	3.03489e-05	0.779527	n.s.
Gravendeel (complete)	Sex	<1E-16	0.497073	n.s.
Phillips	Sex	0.0374829	0.488749	n.s.
Freije	Sex	0.000212391	0.562873	n.s.
