# Supplementary material for: Digital transcriptome profiling of normal and glioblastoma-derived neural stem cells identifies genes associated with patient survival
Source: Genome Med. 2012 Oct 9;4(10):76. doi: 10.1186/gm377 (PMC3556652; doi:10.1186/gm377)
Supplement: Additional file 12 — Disease association of GNS cell-specific genes. Literature survey for the set of 29 genes found to distinguish GNS from NS cells across a panel of 22 different lines. The table details whether each gene has previously been implicated in glioma or other neoplasias, and includes references to relevant publications. Format: XLS. [file gm377-S12.XLS]

## Sheet: Literature survey
Additional file 12 - Literature survey for 29 genes distinguishing GNS from NS lines
Gene (aliases)	Category	Evidence for a role in glioma?	Implicated in other neoplasias?	Selected references (PubMed IDs)
ADD2 (ADDB)	Upregulated in GNS	No	No	Shima et al. 2001 (11526103), Pariser et al. 2005 (16105548), Ferrandi et al. 2010 (19838659)
CD9	Upregulated in GNS	Yes	Yes	Shi et al. 2000 (10662783), Kawashima et al. 2002 (12185197), Zöller 2009 (19078974), Kolesnikova et al. 2009 (19107234), Lafleur and Hemler 2009 (19211836)
CEBPB	Upregulated in GNS	Yes	Yes	Homma et al. 2006 (16465418), Nerlov 2007 (17658261), Zahnov 2009 (19351437), Carro et al. 2010 (20032975)
DDIT3 (CHOP, GADD153)	Upregulated in GNS	Limited	Yes	Oyadomari and Mori 2004 (14685163), Ragel et al. 2007 (17486380), Kaul and Maltese 2009 (19724676), Meng et al. 2009 (19549908)
FOXG1 (BF-1)	Upregulated in GNS	Yes	Yes	Seoane et al. 2004 (15084259), Adesina et al. 2007 (17522785)
HMGA2	Downregulated in GNS	Limited	Yes	Akai et al. 2004 (15497774), Young and Narita 2007 (17473167), Cleynen and Van de Ven 2008 (18202751), Liu et al. 2010 (20368557)
HOXD10	Upregulated in GNS	Limited	Yes	Osborne et al. 1998 (9773404), Reddy et al. 2008 (18922890), Ma et al. 2007 (17898713), Baffa et al. 2009 (19593777), Sasayama et al. 2009 (19536818), Sun et al. 2011 (21419107)
IRX2	Downregulated in GNS	No	Yes	Adamowicz et al. 2006 (16752383)
LMO4	Upregulated in GNS	No	Yes	Sum et al. 2002 (11751867), Mizunuma et al. 2003 (12771919), Sum et al. 2005 (15897450), Taniwaki et al. 2006 (16865272), Yu et al. 2008 (19099607), Montanez-Wiscovich et al. 2009 (19648968)
LYST	Upregulated in GNS	No	No	Kaplan et al. 2008 (18043242)
MAF	Downregulated in GNS	No	Yes	Rasmussen et al. 2003 (14692531), Hurt et al. 2004 (14998494), Murakami et al. 2007 (18059226), Peng et al. 2007 (17823980), Natkunam et al. 2009 (19687312)
MAP6	Downregulated in GNS	No	Yes	Vater et al. 2009 (19016712)
MT2A	Upregulated in GNS	Yes	Yes	Maier et al. 1997 (9444362), Cui et al. 2003 (12646258), Yamasaki et al. 2007 (17914565), Krona et al. 2007 (17982672), Lim et al. 2009 (19062161), Puca et al. 2009 (18996371)
MYL9	Downregulated in GNS	No	Yes	Medjkane et al. 2009 (19198601), Lu et al. 2010 (21139803)
NDN	Downregulated in GNS	Limited	Yes	Aizawa et al. 1992 (1394972), Hu et al. 2003 (12913118), Chapman and Knowles 2009 (19626646), Jörnsten et al. 2011 (21525872)
NELL2	Downregulated in GNS	Limited	Yes	Kuroda et al. 1999 (10548494), Maeda et al. 2001 (11803583), DiLella et al. 2001 (11304808), Nelson et al. 2004 (15183717), Fassunke et al. 2008 (18819986)
PDE1C	Upregulated in GNS	No	No	Das and Sharma 2005 (16142372), Vatter et al. 2005 (15816855), Dolci et al. 2006 (16455054)
PLA2G4A (cPLA2-alpha)	Upregulated in GNS	Limited	Yes	Hernandez et al. 2000 (10838595), Moolwaney and Igwe 2005 (15950779), Linkous et al. 2010 (20729478), Jeong et al. 2010 (20944117), Han et al. 2010 (20683962), Caiazza et al. 2011 (21119660)
PLCH1	Downregulated in GNS	No	No	Stewart et al. 2007 (17895620), Kim et al. 2011 (21262355)
PLS3 (T-plastin)	Upregulated in GNS	No	Yes	Lin et al. 1993 (8428952), Arpin et al. 1994 (7806577), Su et al. 2003 (14612505), Kari et al. 2003 (12782714), Ikeda et al. 2005 (16142308), Capriotti et al. 2008 (18569641)
PRSS12 (neurotrypsin, motopsin)	Upregulated in GNS	No	No	Mitsui et al. 2007 (17223089), Matsumoto-Miyai et al. 2009 (19303856)
PTEN	Downregulated in GNS	Yes	Yes	The Cancer Genome Atlas Research Network 2008 (18772890), Hollander et al. 2011 (21430697)
SDC2	Downregulated in GNS	Limited	Yes	Fears et al. 2006 (16574663), Watanabe et al. 2006 (16132527), Theocaris et al. 2008 (20840587)
ST6GALNAC5	Downregulated in GNS	Yes	Yes	Bos et al. 2009 (19421193), Kroes et al. 2010 (20616019), Oster et al. 2011 (21400501)
SULF2	Upregulated in GNS	Yes	Yes	Johansson et al. 2005 (15750623), Morimoto-Tomita et al. 2005 (16331886), Dai et al. 2005 (16192265), Lemjabbar-Alaoui et al. 2010 (19855436), Lai et al. 2010 (20725905), Phillips et al. 2012 (22293178)
SYNM	Downregulated in GNS	Yes	Yes	Jing et al. 2005 (15657940), Pan et al. 2008 (18509200), Noetzel et al. 2010 (20543860), Sun et al. 2010 (19853601), Liu et al. 2011 (21144834), Pitre et al. 2012 (22337773)
TAGLN (SM22)	Downregulated in GNS	Limited	Yes	Gunnersen et al. 2000 (11008214), Shields et al. 2002 (11773051), Yeo et al. 2006 (16402363), Assinder et al. 2009 (18378184), Zhao et al. 2009 (19329940), Kim et al. 2010 (20705054), Yeo et al. 2010 (20336793), Prasad et al. 2010 (20012321)
TES	Downregulated in GNS	Yes	Yes	Tatarelli et al. 2000 (10950921), Tobias et al. 2001 (11420696), Mueller et al. 2007 (16909125), Martinez et al. 2009 (19550145), Gunduz et al. 2009 (19289703), Ma et al. 2010 (20626849), Weeks et al. 2010 (20573277), Qui et al. 2010 (20180808)
TUSC3 (N33, 3-OST3A)	Downregulated in GNS	Limited	Yes	MacGrogan et al. 1996 (8661104), Bookstein et al. 1997 (9088270), Ahuja et al. 1998 (9850084), Li et al. 1998 (9671399), Bashyam et al. 2005 (16036106), Pils et al. 2005 (16270321), Guervos et al. 2007 (17641416), Cooke et al. 2008 (18840272), Arasaradnam et al. 2010 (20505342), Bui et al. 2010 (19812376)
